# Supplementary material for: 2,2-Bis(1H-indol-3-yl)indolin-3-one
Source: Acta Crystallogr Sect E Struct Rep Online. 2009 May 20;65(Pt 6):o1353. doi: 10.1107/S1600536809017553 (PMC2969773; doi:10.1107/S1600536809017553)
Supplement: Supplementary file 1 [file e-65-o1353-sup1.cif]

##############################################################################
###                                                                        ###
###        Electronic paper (Acta Crystallographica Section E)             ###
###                                                                        ###
##############################################################################
#                                                                            #
# This CIF contains the data in a paper accepted for publication in Acta     #
# Crystallographica Section E. It conforms to the requirements of Notes      #
# for Authors for Section E, and has been peer reviewed under the auspices   #
# of the IUCr Commission on Journals.                                        #
#                                                                            #
# Full details of the Crystallographic Information File format               #
# are given in the paper "The Crystallographic Information File (CIF):       #
# a New Standard Archive File for Crystallography" by S. R. Hall, F. H.      #
# Allen and I. D. Brown [Acta Cryst. (1991), A47, 655-685].                  #
#                                                                            #
# The current version of the core CIF dictionary is obtainable from          #
# ftp://ftp.iucr.org/pub/cif_core.dic. The current version number is 2.4.    #
#                                                                            #
# Software is freely available for graphical display of the structure(s) in  #
# this CIF.  For information consult the CIF home page http://www.iucr.org/  #
# cif/home.html                                                              #
#                                                                            #
# This file may be used for bona fide research purposes within the           #
# scientific community so long as proper attribution is given to the journal # 
# article from which it was obtained.                                        #
#                                                                            #
##############################################################################
                                             
data_I
_audit_creation_method     SHELXL-97
_chemical_name_systematic
;
2,2-Bis(1<i>H</i>-indol-3-yl)indolin-3-one
;
_chemical_name_common     ?
_chemical_formula_moiety     'C24 H17 N3 O'
_chemical_formula_sum     'C24 H17 N3 O'
_chemical_formula_iupac     'C24 H17 N3 O'
_chemical_formula_weight     363.41
_chemical_melting_point     ?
_symmetry_cell_setting     'Monoclinic'
_symmetry_space_group_name_H-M     'P 21/n'
_symmetry_space_group_name_Hall     '-P 2yn'
loop_
    _symmetry_equiv_pos_as_xyz
    'x, y, z'
    '-x+1/2, y+1/2, -z+1/2'
    '-x, -y, -z'
    'x-1/2, -y-1/2, z-1/2'
_cell_length_a     10.559(4)
_cell_length_b     8.931(3)
_cell_length_c     19.899(7)
_cell_angle_alpha     90.00
_cell_angle_beta     98.480(6)
_cell_angle_gamma     90.00
_cell_volume     1856.1(11)
_cell_formula_units_Z     4
_cell_measurement_reflns_used     4234
_cell_measurement_theta_min     3.0008
_cell_measurement_theta_max     27.4797
_cell_measurement_temperature     293(2)
_exptl_crystal_description     'Prism'
_exptl_crystal_colour     'Yellow'
_exptl_crystal_size_max     0.4000
_exptl_crystal_size_mid     0.3500
_exptl_crystal_size_min     0.1500
_exptl_crystal_density_diffrn     1.300
_exptl_crystal_density_meas     ?
_exptl_crystal_density_method     'not measured'
_exptl_crystal_F_000     760
_exptl_absorpt_coefficient_mu     0.081
_exptl_absorpt_correction_type     'multi-scan'
_exptl_absorpt_process_details     '(CrystalClear; Rigaku/MSC, 2005)'
_exptl_absorpt_correction_T_min     0.968
_exptl_absorpt_correction_T_max     0.988
_exptl_special_details
;
;
_diffrn_ambient_temperature     293(2)
_diffrn_radiation_type     MoK\a
_diffrn_radiation_wavelength     0.71073
_diffrn_radiation_source     'fine-focus sealed tube'
_diffrn_radiation_monochromator     graphite
_diffrn_measurement_device_type     'Rigaku Mercury CCD'
_diffrn_measurement_method     'CCD_Profile_fitting'
_diffrn_detector_area_resol_mean     14.6306
_diffrn_reflns_number     14004
_diffrn_reflns_av_R_equivalents     0.0241
_diffrn_reflns_av_sigmaI/netI     0.0217
_diffrn_reflns_theta_min     2.07
_diffrn_reflns_theta_max     27.52
_diffrn_reflns_theta_full     27.52
_diffrn_measured_fraction_theta_max     0.995
_diffrn_measured_fraction_theta_full     0.995
_diffrn_reflns_limit_h_min     -11
_diffrn_reflns_limit_h_max     13
_diffrn_reflns_limit_k_min     -11
_diffrn_reflns_limit_k_max     11
_diffrn_reflns_limit_l_min     -22
_diffrn_reflns_limit_l_max     25
_diffrn_standards_number     ?
_diffrn_standards_interval_count     ?
_diffrn_standards_interval_time     ?
_diffrn_standards_decay_%     ?
_refine_special_details
;
Refinement of <i>F</i>^2^ against ALL reflections. The weighted <i>R</i>-factor
<i>wR</i> and goodness of fit <i>S</i> are based on <i>F</i>^2^, conventional
<i>R</i>-factors <i>R</i> are based on <i>F</i>, with <i>F</i> set to zero for
negative <i>F</i>^2^. The threshold expression of <i>F</i>^2^ >
\s(<i>F</i>^2^) is used only for calculating <i>R</i>-factors(gt) <i>etc</i>.
and is not relevant to the choice of reflections for refinement.
<i>R</i>-factors based on <i>F</i>^2^ are statistically about twice as large
as those based on <i>F</i>, and <i>R</i>- factors based on ALL data will be
even larger.
;
_reflns_number_total     4245
_reflns_number_gt     3606
_reflns_threshold_expression     I>2\s(I)
_refine_ls_structure_factor_coef     Fsqd
_refine_ls_matrix_type     full
_refine_ls_R_factor_all     0.0569
_refine_ls_R_factor_gt     0.0475
_refine_ls_wR_factor_gt     0.1117
_refine_ls_wR_factor_ref     0.1182
_refine_ls_goodness_of_fit_ref     1.058
_refine_ls_restrained_S_all     1.058
_refine_ls_number_reflns     4245
_refine_ls_number_parameters     253
_refine_ls_number_restraints     0
_refine_ls_hydrogen_treatment     constr
_refine_ls_weighting_scheme     calc
_refine_ls_weighting_details
         'calc w=1/[\s^2^(Fo^2^)+(0.0513P)^2^+0.4603P] where P=(Fo^2^+2Fc^2^)/3'
_atom_sites_solution_hydrogens     geom
_atom_sites_solution_primary     direct
_atom_sites_solution_secondary     difmap
_refine_ls_shift/su_max     0.000
_refine_ls_shift/su_mean     0.000
_refine_diff_density_max     0.209
_refine_diff_density_min     -0.187
_refine_ls_extinction_method     none
_refine_ls_extinction_coef     ?
loop_
    _atom_type_symbol
    _atom_type_description
    _atom_type_scat_dispersion_real
    _atom_type_scat_dispersion_imag
    _atom_type_scat_source
    'C' 'C' 0.0033 0.0016
                         'International Tables Vol C Tables 4.2.6.8 and 6.1.1.4'
    'H' 'H' 0.0000 0.0000
                         'International Tables Vol C Tables 4.2.6.8 and 6.1.1.4'
    'N' 'N' 0.0061 0.0033
                         'International Tables Vol C Tables 4.2.6.8 and 6.1.1.4'
    'O' 'O' 0.0106 0.0060
                         'International Tables Vol C Tables 4.2.6.8 and 6.1.1.4'
_computing_data_collection     'CrystalClear (Rigaku/MSC, 2005)'
_computing_cell_refinement     'CrystalClear (Rigaku/MSC, 2005)'
_computing_data_reduction     'CrystalClear (Rigaku/MSC, 2005)'
_computing_structure_solution     'SHELXS97 (Sheldrick, 2008)'
_computing_structure_refinement     'SHELXL97 (Sheldrick, 2008)'
_computing_molecular_graphics     'DIAMOND (Brandenburg, 1999)'
_computing_publication_material     'SHELXL97 (Sheldrick, 2008)'
loop_
    _atom_site_type_symbol
    _atom_site_label
    _atom_site_fract_x
    _atom_site_fract_y
    _atom_site_fract_z
    _atom_site_U_iso_or_equiv
    _atom_site_adp_type
    _atom_site_calc_flag
    _atom_site_refinement_flags
    _atom_site_occupancy
    _atom_site_disorder_assembly
    _atom_site_disorder_group
    O O1 0.96565(9) 0.43252(10) 0.15911(5) 0.0369(2) Uani d . 1 . .
    N N1 0.95403(12) 0.04726(13) 0.11858(6) 0.0406(3) Uani d . 1 . .
    H H1A 0.9668 -0.0474 0.1239 0.049 Uiso calc R 1 . .
    N N2 0.75509(12) 0.05077(15) 0.28328(7) 0.0490(3) Uani d . 1 . .
    H H2B 0.6914 -0.0017 0.2923 0.059 Uiso calc R 1 . .
    N N3 1.31856(12) 0.10180(15) 0.26178(6) 0.0471(3) Uani d . 1 . .
    H H3B 1.3724 0.0659 0.2945 0.056 Uiso calc R 1 . .
    C C1 0.89773(13) 0.11138(16) 0.05986(7) 0.0374(3) Uani d . 1 . .
    C C2 0.85094(14) 0.0420(2) -0.00189(8) 0.0483(4) Uani d . 1 . .
    H H2A 0.8532 -0.0615 -0.0065 0.058 Uiso calc R 1 . .
    C C3 0.80181(17) 0.1314(2) -0.05518(8) 0.0635(5) Uani d . 1 . .
    H H3A 0.7706 0.0868 -0.0966 0.076 Uiso calc R 1 . .
    C C4 0.7967(2) 0.2867(3) -0.04991(9) 0.0746(6) Uani d . 1 . .
    H H4A 0.7630 0.3437 -0.0874 0.090 Uiso calc R 1 . .
    C C5 0.84151(19) 0.3558(2) 0.01064(8) 0.0604(5) Uani d . 1 . .
    H H5A 0.8383 0.4595 0.0147 0.072 Uiso calc R 1 . .
    C C6 0.89185(13) 0.26719(17) 0.06585(7) 0.0392(3) Uani d . 1 . .
    C C7 0.94976(12) 0.30732(14) 0.13383(6) 0.0315(3) Uani d . 1 . .
    C C8 0.99057(13) 0.15946(14) 0.17220(6) 0.0321(3) Uani d . 1 . .
    C C9 0.81798(14) 0.15783(17) 0.32497(7) 0.0417(3) Uani d . 1 . .
    C C10 0.79721(18) 0.2065(2) 0.38885(8) 0.0557(4) Uani d . 1 . .
    H H10A 0.7324 0.1655 0.4100 0.067 Uiso calc R 1 . .
    C C11 0.8753(2) 0.3166(2) 0.41938(8) 0.0616(5) Uani d . 1 . .
    H H11A 0.8635 0.3509 0.4621 0.074 Uiso calc R 1 . .
    C C12 0.97253(17) 0.3786(2) 0.38756(8) 0.0550(4) Uani d . 1 . .
    H H12A 1.0236 0.4541 0.4093 0.066 Uiso calc R 1 . .
    C C13 0.99417(15) 0.32982(17) 0.32449(7) 0.0424(3) Uani d . 1 . .
    H H13A 1.0597 0.3712 0.3040 0.051 Uiso calc R 1 . .
    C C14 0.91605(13) 0.21709(15) 0.29179(7) 0.0351(3) Uani d . 1 . .
    C C15 0.90865(13) 0.13904(15) 0.22798(7) 0.0342(3) Uani d . 1 . .
    C C16 0.80919(14) 0.04053(17) 0.22537(8) 0.0432(3) Uani d . 1 . .
    H H16A 0.7823 -0.0240 0.1894 0.052 Uiso calc R 1 . .
    C C17 1.34968(13) 0.18478(15) 0.20847(7) 0.0380(3) Uani d . 1 . .
    C C18 1.46884(15) 0.23042(18) 0.19416(9) 0.0491(4) Uani d . 1 . .
    H H18A 1.5436 0.2065 0.2230 0.059 Uiso calc R 1 . .
    C C19 1.47219(15) 0.31203(18) 0.13592(9) 0.0511(4) Uani d . 1 . .
    H H19A 1.5507 0.3436 0.1251 0.061 Uiso calc R 1 . .
    C C20 1.36003(15) 0.34840(18) 0.09265(8) 0.0461(4) Uani d . 1 . .
    H H20A 1.3651 0.4030 0.0533 0.055 Uiso calc R 1 . .
    C C21 1.24194(14) 0.30469(15) 0.10722(7) 0.0380(3) Uani d . 1 . .
    H H21A 1.1679 0.3304 0.0782 0.046 Uiso calc R 1 . .
    C C22 1.23417(12) 0.22113(14) 0.16619(6) 0.0322(3) Uani d . 1 . .
    C C23 1.13200(12) 0.15690(14) 0.19763(6) 0.0326(3) Uani d . 1 . .
    C C24 1.18882(14) 0.08515(16) 0.25473(7) 0.0412(3) Uani d . 1 . .
    H H24A 1.1454 0.0325 0.2846 0.049 Uiso calc R 1 . .
loop_
    _atom_site_aniso_label
    _atom_site_aniso_U_11
    _atom_site_aniso_U_22
    _atom_site_aniso_U_33
    _atom_site_aniso_U_12
    _atom_site_aniso_U_13
    _atom_site_aniso_U_23
    O1 0.0351(5) 0.0344(5) 0.0407(5) 0.0007(4) 0.0040(4) -0.0052(4)
    N1 0.0497(7) 0.0320(6) 0.0391(6) -0.0014(5) 0.0029(5) -0.0058(5)
    N2 0.0361(7) 0.0527(8) 0.0603(8) -0.0086(6) 0.0138(6) 0.0105(6)
    N3 0.0361(7) 0.0560(8) 0.0472(7) 0.0108(6) -0.0002(5) 0.0156(6)
    C1 0.0288(7) 0.0464(8) 0.0367(7) -0.0010(6) 0.0041(5) -0.0075(6)
    C2 0.0377(8) 0.0583(9) 0.0474(8) -0.0003(7) 0.0016(6) -0.0203(7)
    C3 0.0549(11) 0.0890(14) 0.0415(9) 0.0140(10) -0.0100(8) -0.0235(9)
    C4 0.0916(16) 0.0844(14) 0.0395(9) 0.0287(12) -0.0181(9) -0.0053(9)
    C5 0.0750(12) 0.0580(10) 0.0423(8) 0.0195(9) -0.0110(8) -0.0010(7)
    C6 0.0353(7) 0.0455(8) 0.0347(7) 0.0055(6) -0.0015(6) -0.0053(6)
    C7 0.0252(6) 0.0364(7) 0.0330(6) 0.0018(5) 0.0048(5) -0.0025(5)
    C8 0.0327(7) 0.0322(6) 0.0311(6) -0.0015(5) 0.0034(5) -0.0032(5)
    C9 0.0367(8) 0.0463(8) 0.0437(8) 0.0066(6) 0.0114(6) 0.0125(6)
    C10 0.0577(10) 0.0660(11) 0.0486(9) 0.0120(9) 0.0249(8) 0.0170(8)
    C11 0.0735(13) 0.0775(13) 0.0365(8) 0.0178(10) 0.0174(8) 0.0021(8)
    C12 0.0601(11) 0.0623(10) 0.0419(8) 0.0047(8) 0.0051(7) -0.0090(7)
    C13 0.0425(8) 0.0485(8) 0.0366(7) -0.0009(6) 0.0067(6) -0.0014(6)
    C14 0.0327(7) 0.0391(7) 0.0338(6) 0.0038(5) 0.0058(5) 0.0054(5)
    C15 0.0309(7) 0.0353(7) 0.0359(7) -0.0004(5) 0.0039(5) 0.0026(5)
    C16 0.0367(8) 0.0436(8) 0.0486(8) -0.0051(6) 0.0044(6) 0.0023(6)
    C17 0.0338(7) 0.0366(7) 0.0430(7) 0.0063(5) 0.0037(6) 0.0013(6)
    C18 0.0297(7) 0.0524(9) 0.0640(10) 0.0058(6) 0.0030(7) 0.0001(8)
    C19 0.0359(8) 0.0515(9) 0.0686(11) -0.0027(7) 0.0172(7) -0.0014(8)
    C20 0.0472(9) 0.0473(8) 0.0463(8) -0.0034(7) 0.0154(7) 0.0031(7)
    C21 0.0371(7) 0.0407(7) 0.0359(7) 0.0006(6) 0.0049(6) 0.0006(6)
    C22 0.0313(7) 0.0308(6) 0.0346(6) 0.0036(5) 0.0051(5) -0.0022(5)
    C23 0.0319(7) 0.0327(6) 0.0334(6) 0.0029(5) 0.0056(5) 0.0001(5)
    C24 0.0376(8) 0.0436(8) 0.0428(8) 0.0054(6) 0.0070(6) 0.0096(6)
_geom_special_details
;
All e.s.d.'s (except the e.s.d. in the dihedral angle between two l.s. planes)
are estimated using the full covariance matrix. The cell e.s.d.'s are taken
into account individually in the estimation of e.s.d.'s in distances, angles
and torsion angles; correlations between e.s.d.'s in cell parameters are only
used when they are defined by crystal symmetry. An approximate (isotropic)
treatment of cell e.s.d.'s is used for estimating e.s.d.'s involving l.s.
planes.
;
loop_
    _geom_bond_atom_site_label_1
    _geom_bond_atom_site_label_2
    _geom_bond_site_symmetry_2
    _geom_bond_distance
    _geom_bond_publ_flag
    O1 C7 . 1.2274(16) ?
    N1 C1 . 1.3571(18) ?
    N1 C8 . 1.4731(16) ?
    N1 H1A . 0.8600 ?
    N2 C16 . 1.363(2) ?
    N2 C9 . 1.371(2) ?
    N2 H2B . 0.8600 ?
    N3 C24 . 1.3645(19) ?
    N3 C17 . 1.3731(19) ?
    N3 H3B . 0.8600 ?
    C1 C6 . 1.399(2) ?
    C1 C2 . 1.3997(19) ?
    C2 C3 . 1.367(3) ?
    C2 H2A . 0.9300 ?
    C3 C4 . 1.392(3) ?
    C3 H3A . 0.9300 ?
    C4 C5 . 1.374(2) ?
    C4 H4A . 0.9300 ?
    C5 C6 . 1.394(2) ?
    C5 H5A . 0.9300 ?
    C6 C7 . 1.4451(18) ?
    C7 C8 . 1.5542(18) ?
    C8 C23 . 1.5046(19) ?
    C8 C15 . 1.5155(19) ?
    C9 C10 . 1.391(2) ?
    C9 C14 . 1.411(2) ?
    C10 C11 . 1.367(3) ?
    C10 H10A . 0.9300 ?
    C11 C12 . 1.398(3) ?
    C11 H11A . 0.9300 ?
    C12 C13 . 1.379(2) ?
    C12 H12A . 0.9300 ?
    C13 C14 . 1.400(2) ?
    C13 H13A . 0.9300 ?
    C14 C15 . 1.4405(19) ?
    C15 C16 . 1.3652(19) ?
    C16 H16A . 0.9300 ?
    C17 C18 . 1.391(2) ?
    C17 C22 . 1.4136(19) ?
    C18 C19 . 1.374(2) ?
    C18 H18A . 0.9300 ?
    C19 C20 . 1.396(2) ?
    C19 H19A . 0.9300 ?
    C20 C21 . 1.378(2) ?
    C20 H20A . 0.9300 ?
    C21 C22 . 1.4031(19) ?
    C21 H21A . 0.9300 ?
    C22 C23 . 1.4434(18) ?
    C23 C24 . 1.3640(19) ?
    C24 H24A . 0.9300 ?
loop_
    _geom_angle_atom_site_label_1
    _geom_angle_atom_site_label_2
    _geom_angle_atom_site_label_3
    _geom_angle_site_symmetry_1
    _geom_angle_site_symmetry_3
    _geom_angle
    _geom_angle_publ_flag
    C1 N1 C8 . . 111.79(11) ?
    C1 N1 H1A . . 124.1 ?
    C8 N1 H1A . . 124.1 ?
    C16 N2 C9 . . 109.42(12) ?
    C16 N2 H2B . . 125.3 ?
    C9 N2 H2B . . 125.3 ?
    C24 N3 C17 . . 109.29(12) ?
    C24 N3 H3B . . 125.4 ?
    C17 N3 H3B . . 125.4 ?
    N1 C1 C6 . . 111.45(12) ?
    N1 C1 C2 . . 128.48(14) ?
    C6 C1 C2 . . 120.06(14) ?
    C3 C2 C1 . . 117.83(16) ?
    C3 C2 H2A . . 121.1 ?
    C1 C2 H2A . . 121.1 ?
    C2 C3 C4 . . 122.53(15) ?
    C2 C3 H3A . . 118.7 ?
    C4 C3 H3A . . 118.7 ?
    C5 C4 C3 . . 120.11(17) ?
    C5 C4 H4A . . 119.9 ?
    C3 C4 H4A . . 119.9 ?
    C4 C5 C6 . . 118.52(17) ?
    C4 C5 H5A . . 120.7 ?
    C6 C5 H5A . . 120.7 ?
    C5 C6 C1 . . 120.95(14) ?
    C5 C6 C7 . . 131.01(14) ?
    C1 C6 C7 . . 107.97(12) ?
    O1 C7 C6 . . 128.53(13) ?
    O1 C7 C8 . . 124.16(12) ?
    C6 C7 C8 . . 107.31(11) ?
    N1 C8 C23 . . 111.98(11) ?
    N1 C8 C15 . . 109.37(11) ?
    C23 C8 C15 . . 113.41(11) ?
    N1 C8 C7 . . 101.43(10) ?
    C23 C8 C7 . . 111.57(10) ?
    C15 C8 C7 . . 108.37(11) ?
    N2 C9 C10 . . 130.02(15) ?
    N2 C9 C14 . . 107.57(13) ?
    C10 C9 C14 . . 122.41(15) ?
    C11 C10 C9 . . 117.71(15) ?
    C11 C10 H10A . . 121.1 ?
    C9 C10 H10A . . 121.1 ?
    C10 C11 C12 . . 121.26(16) ?
    C10 C11 H11A . . 119.4 ?
    C12 C11 H11A . . 119.4 ?
    C13 C12 C11 . . 121.24(17) ?
    C13 C12 H12A . . 119.4 ?
    C11 C12 H12A . . 119.4 ?
    C12 C13 C14 . . 119.00(15) ?
    C12 C13 H13A . . 120.5 ?
    C14 C13 H13A . . 120.5 ?
    C13 C14 C9 . . 118.37(13) ?
    C13 C14 C15 . . 135.19(13) ?
    C9 C14 C15 . . 106.43(13) ?
    C16 C15 C14 . . 106.67(12) ?
    C16 C15 C8 . . 124.66(13) ?
    C14 C15 C8 . . 128.66(12) ?
    N2 C16 C15 . . 109.91(14) ?
    N2 C16 H16A . . 125.0 ?
    C15 C16 H16A . . 125.0 ?
    N3 C17 C18 . . 130.01(13) ?
    N3 C17 C22 . . 107.46(12) ?
    C18 C17 C22 . . 122.53(14) ?
    C19 C18 C17 . . 117.69(14) ?
    C19 C18 H18A . . 121.2 ?
    C17 C18 H18A . . 121.2 ?
    C18 C19 C20 . . 121.24(14) ?
    C18 C19 H19A . . 119.4 ?
    C20 C19 H19A . . 119.4 ?
    C21 C20 C19 . . 121.07(14) ?
    C21 C20 H20A . . 119.5 ?
    C19 C20 H20A . . 119.5 ?
    C20 C21 C22 . . 119.54(13) ?
    C20 C21 H21A . . 120.2 ?
    C22 C21 H21A . . 120.2 ?
    C21 C22 C17 . . 117.92(12) ?
    C21 C22 C23 . . 135.52(12) ?
    C17 C22 C23 . . 106.56(12) ?
    C24 C23 C22 . . 106.43(12) ?
    C24 C23 C8 . . 125.45(12) ?
    C22 C23 C8 . . 128.05(11) ?
    C23 C24 N3 . . 110.25(13) ?
    C23 C24 H24A . . 124.9 ?
    N3 C24 H24A . . 124.9 ?
loop_
    _geom_hbond_atom_site_label_D
    _geom_hbond_atom_site_label_H
    _geom_hbond_atom_site_label_A
    _geom_hbond_site_symmetry_A
    _geom_hbond_distance_DH
    _geom_hbond_distance_HA
    _geom_hbond_distance_DA
    _geom_hbond_angle_DHA
    _geom_hbond_publ_flag
    N2 H2B O1 2_645 0.86 2.12 2.9412(17) 159.0 yes
    N3 H3B O1 2_745 0.86 2.18 2.9830(16) 156.3 yes
data_global
_journal_date_recd_electronic     2009-04-22
_journal_date_accepted     2009-05-11
_journal_name_full     'Acta Crystallographica, Section E'
_journal_year     2009
_journal_volume     65
_journal_issue      6
_journal_page_first     o1353
_journal_page_last     o1353
_journal_paper_category     QO
_journal_coeditor_code     LH2811
_publ_contact_author_name     'Wei-Ping Su'
_publ_contact_author_address
;
  The State Key Laboratory of Structural Chemistry,
  Fujian Institute of Research on the Structure of Matter,
  the Chinese Academy of Sciences,
  Fuzhou, Fujian 350002,
  People's Republic of China
;
_publ_contact_author_email     'xujing@fjirsm.ac.cn'
_publ_contact_author_fax     '86-591-83771575'
_publ_contact_author_phone     '86-591-83794878'
_publ_section_title
;
2,2-Bis(1<i>H</i>-indol-3-yl)indolin-3-one
;
loop_
    _publ_author_name
    _publ_author_footnote
    _publ_author_address
    'Zhao-Hao Li' ?
;
Graduate School, The Chinese Academy of Sciences,
Beijing 100039, People's Republic of China
and
The State Key Laboratory of Structural Chemistry,
Fujian Institute of Research on the Structure of Matter,
The Chinese Academy of Sciences,
Fuzhou, Fujian 350002,
People's Republic of China
;
    'Jing Xu' ?
;
Graduate School, The Chinese Academy of Sciences,
Beijing 100039, People's Republic of China
and
The State Key Laboratory of Structural Chemistry,
Fujian Institute of Research on the Structure of Matter,
The Chinese Academy of Sciences,
Fuzhou, Fujian 350002,
People's Republic of China
;
    'Wen-Liang Wu' ?
;
Graduate School, The Chinese Academy of Sciences,
Beijing 100039, People's Republic of China
and
The State Key Laboratory of Structural Chemistry,
Fujian Institute of Research on the Structure of Matter,
The Chinese Academy of Sciences,
Fuzhou, Fujian 350002,
People's Republic of China
;
    'Wei-Ping Su' ?
;
The State Key Laboratory of Structural Chemistry,
Fujian Institute of Research on the Structure of Matter,
The Chinese Academy of Sciences,
Fuzhou, Fujian 350002,
People's Republic of China
;
