# Supplementary material for: 2,2-Bis(1H-indol-3-yl)indolin-3-one
Source: Acta Crystallogr Sect E Struct Rep Online. 2009 May 20;65(Pt 6):o1353. doi: 10.1107/S1600536809017553 (PMC2969773; doi:10.1107/S1600536809017553)
Supplement: Supplementary file 2 [file e-65-o1353-Isup2.hkl]

# 
# h,k,l, Fc-squared, Fo-squared, sigma(Fo-squared) and status flag 
# 
data_I
_shelx_title ' 1 in P2(1)/n' 
_shelx_refln_list_code          4 
_shelx_F_calc_maximum      155.14 
_exptl_crystal_F_000       760.00 
_reflns_d_resolution_high  0.7692 
 
loop_ 
 _symmetry_equiv_pos_as_xyz 
 'x, y, z' 
 '-x+1/2, y+1/2, -z+1/2' 
 '-x, -y, -z' 
 'x-1/2, -y-1/2, z-1/2' 
 
_cell_length_a    10.5591 
_cell_length_b     8.9312 
_cell_length_c    19.8992 
_cell_angle_alpha  90.000 
_cell_angle_beta   98.480 
_cell_angle_gamma  90.000 
 
_shelx_F_squared_multiplier     1.000 
 
loop_ 
 _refln_index_h 
 _refln_index_k 
 _refln_index_l 
 _refln_F_squared_calc 
 _refln_F_squared_meas 
 _refln_F_squared_sigma 
 _refln_observed_status 
   2   0   0      272.75      193.64      1.76 o 
   4   0   0      635.65      572.01      4.24 o 
   6   0   0     1032.81     1039.99      8.17 o 
   8   0   0       18.66       14.44      3.25 o 
  10   0   0        5.14        7.90      2.84 o 
  12   0   0        0.51        1.66      2.00 o 
   1   1   0     1023.15      877.22      4.23 o 
   3   1   0     3424.62     3444.56     46.99 o 
   4   1   0      252.10      292.23      2.61 o 
   5   1   0       21.46       19.30      0.78 o 
   6   1   0      671.67      720.07      6.27 o 
   7   1   0      122.53      119.62      2.13 o 
   8   1   0      338.12      311.97      3.69 o 
   9   1   0       52.68       47.38      8.58 o 
  10   1   0        3.02        5.60      1.97 o 
  11   1   0       24.26       22.33      4.58 o 
  12   1   0      242.74      265.24      6.43 o 
  13   1   0        0.06        1.67      1.96 o 
   0   2   0     9471.77     9199.20     32.66 o 
   1   2   0      202.29      191.98      1.97 o 
   2   2   0      187.03      165.31      1.92 o 
   3   2   0      298.47      240.94      3.21 o 
   4   2   0        0.80        0.01      0.56 o 
   5   2   0      423.05      457.14      3.12 o 
   6   2   0       91.55       91.88      1.31 o 
   7   2   0      653.04      694.68      8.20 o 
   8   2   0      192.10      176.32      3.67 o 
   9   2   0      156.87      158.08      5.03 o 
  10   2   0       10.52       12.56      1.62 o 
  11   2   0        0.14        3.14      0.92 o 
  12   2   0        0.94        1.03      1.19 o 
  13   2   0       46.39       38.86      6.48 o 
   1   3   0       90.46       72.00      1.14 o 
   2   3   0      418.13      383.99      3.67 o 
   3   3   0        7.76        5.83      1.32 o 
   4   3   0       40.25       36.21      1.32 o 
   5   3   0      120.79      128.20      1.95 o 
   6   3   0      140.05      140.86      2.96 o 
   7   3   0       38.78       44.94      1.81 o 
   8   3   0       23.97       19.54      2.11 o 
   9   3   0      201.71      203.50      4.96 o 
  10   3   0        5.74        6.56      2.53 o 
  11   3   0       71.44       65.18      6.92 o 
  12   3   0        1.90        2.58      1.63 o 
  13   3   0        1.01        1.70      1.52 o 
   0   4   0     1459.96     1362.37     15.11 o 
   1   4   0      299.10      336.84      3.32 o 
   2   4   0       78.51       69.27      2.36 o 
   3   4   0       64.19       71.38      2.15 o 
   4   4   0      440.87      454.29      5.07 o 
   5   4   0       61.61       59.58      3.55 o 
   6   4   0      518.03      537.00      6.79 o 
   7   4   0      161.07      143.17      2.51 o 
   8   4   0        0.84        0.58      1.49 o 
   9   4   0      138.92      113.87      7.22 o 
  10   4   0       86.38       72.51      6.24 o 
  11   4   0       55.53       52.93     12.57 o 
  12   4   0        6.33        7.33      1.83 o 
   1   5   0        4.32        8.91      0.78 o 
   2   5   0        5.71        5.71      1.69 o 
   3   5   0      120.91      123.37      2.42 o 
   4   5   0      301.77      322.17      4.62 o 
   5   5   0      194.09      194.92      3.36 o 
   6   5   0       43.28       44.74      2.64 o 
   7   5   0        0.04        1.52      0.53 o 
   8   5   0        3.21        2.42      1.45 o 
   9   5   0        5.32        4.31      0.97 o 
  10   5   0       41.37       44.70      5.99 o 
  11   5   0        0.66       -0.60      2.39 o 
  12   5   0        5.35        8.11      4.01 o 
   0   6   0      241.74      258.46      4.19 o 
   1   6   0       32.98       30.91      2.04 o 
   2   6   0       15.99       16.42      1.47 o 
   3   6   0      196.20      181.30      3.17 o 
   4   6   0       81.61       93.02      2.99 o 
   5   6   0        8.84        7.64      1.04 o 
   6   6   0      237.25      241.92      4.99 o 
   7   6   0       34.50       35.12      2.29 o 
   8   6   0       81.89       79.29      5.29 o 
   9   6   0        3.26        3.04      1.40 o 
  10   6   0        8.82        6.60      2.12 o 
  11   6   0       24.32       14.14      3.23 o 
   1   7   0      267.02      270.49      3.95 o 
   2   7   0       90.44       98.80      3.19 o 
   3   7   0        2.33        3.89      1.46 o 
   4   7   0       21.77       23.34      1.99 o 
   5   7   0       16.01       16.41      1.70 o 
   6   7   0      135.20      133.66      4.22 o 
   7   7   0       39.41       39.21      3.97 o 
   8   7   0      138.71      136.33      3.75 o 
   9   7   0        3.33       -3.02      3.02 o 
  10   7   0        0.00        0.03      2.33 o 
   0   8   0      474.97      497.10      8.61 o 
   1   8   0      299.84      305.57      6.16 o 
   2   8   0        4.11        1.93      1.10 o 
   3   8   0       21.54       21.68      2.18 o 
   4   8   0      193.44      194.25      4.45 o 
   5   8   0       31.02       35.55      2.27 o 
   6   8   0       23.47       18.85      1.87 o 
   7   8   0      123.39      127.39      4.26 o 
   8   8   0        0.32        0.00      1.15 o 
   9   8   0        0.62       -0.15      1.70 o 
   1   9   0       38.70       37.31      2.71 o 
   2   9   0       18.78       20.29      2.72 o 
   3   9   0        7.21        9.05      1.10 o 
   4   9   0       45.18       43.24      3.05 o 
   5   9   0       19.72       19.94      1.90 o 
   6   9   0        0.07        0.72      1.05 o 
   7   9   0       34.11       36.35      5.27 o 
   8   9   0       20.63       21.03      3.70 o 
   0  10   0       72.17       63.21      5.27 o 
   1  10   0       12.50       15.75      1.57 o 
   2  10   0       22.42       20.60      2.22 o 
   3  10   0       59.70       58.69      5.26 o 
   4  10   0        4.10        2.30      0.92 o 
   5  10   0       15.93       13.20      1.59 o 
   6  10   0       23.36       26.31      4.12 o 
   1  11   0       43.91       39.10      6.78 o 
   2  11   0       10.25       11.79      1.76 o 
   3  11   0       16.07       13.15      2.12 o 
   4  11   0        0.19        2.54      1.10 o 
 -11   0   1       53.99       68.80      5.04 o 
  -9   0   1      206.40      186.53      7.83 o 
  -7   0   1      171.87      148.72      2.12 o 
  -5   0   1     3353.31     3643.70     25.49 o 
  -3   0   1    10541.76    10049.77     21.80 o 
  -1   0   1     2520.80     2406.57     13.60 o 
   3   0   1      278.00      340.80      2.57 o 
   5   0   1     3228.54     3363.85     35.88 o 
   7   0   1      225.38      222.59      6.18 o 
   9   0   1      131.52      133.58      5.61 o 
  11   0   1        1.01        2.47      2.04 o 
  13   0   1       21.10       20.23      6.49 o 
 -13   1   1        3.46        0.88      2.27 o 
 -12   1   1        7.02        4.77      1.74 o 
 -11   1   1       88.75       73.08      6.91 o 
 -10   1   1      266.29      272.96      8.21 o 
  -9   1   1        0.53        2.77      0.99 o 
  -8   1   1      258.75      284.23      3.81 o 
  -7   1   1      132.39      128.46      1.09 o 
  -6   1   1        9.33        8.85      0.83 o 
  -5   1   1       34.22       34.34      1.30 o 
  -4   1   1       67.56       64.24      1.51 o 
  -3   1   1      599.40      541.35      4.57 o 
  -2   1   1       43.77       39.71      0.70 o 
  -1   1   1     5402.77     5033.36     14.21 o 
   1   1   1     9330.56     8841.59     44.06 o 
   2   1   1     2442.10     2257.83     15.80 o 
   4   1   1      650.15      616.93      5.33 o 
   5   1   1        3.10        4.93      0.72 o 
   6   1   1       41.36       37.88      3.28 o 
   7   1   1      349.73      347.62      5.24 o 
   8   1   1       77.14       85.63      4.45 o 
   9   1   1      772.83      790.04     30.12 o 
  10   1   1       44.14       40.18      4.40 o 
  11   1   1        8.87        4.99      2.28 o 
  12   1   1        7.20        4.99      3.16 o 
  13   1   1       10.45       12.23      2.47 o 
 -13   2   1        7.48        6.86      2.30 o 
 -12   2   1      128.44      154.86      8.77 o 
 -11   2   1        0.31        3.03      1.15 o 
 -10   2   1      135.19      136.09     10.37 o 
  -9   2   1     1174.42     1150.43     16.82 o 
  -8   2   1      354.00      364.14      4.68 o 
  -7   2   1       51.12       53.75      2.14 o 
  -6   2   1        1.14        0.38      0.47 o 
  -5   2   1      489.13      487.77      3.94 o 
  -4   2   1      294.98      273.32      2.70 o 
  -3   2   1     1245.88     1265.22      5.52 o 
  -2   2   1     5975.56     5649.93     17.37 o 
  -1   2   1        7.54        7.00      0.90 o 
   0   2   1     6499.48     6175.91     23.87 o 
   1   2   1     6333.98     5912.58     27.63 o 
   2   2   1     4473.10     4316.86     22.19 o 
   3   2   1      636.36      632.91      7.16 o 
   4   2   1     1644.84     1738.26     10.95 o 
   5   2   1     1137.41     1112.03      6.84 o 
   6   2   1       20.86       25.49      3.69 o 
   7   2   1      243.85      216.25      3.80 o 
   8   2   1        0.50        1.70      1.42 o 
   9   2   1      267.43      262.38      7.34 o 
  10   2   1       81.67       61.04     11.00 o 
  11   2   1        4.08        3.34      1.04 o 
  12   2   1       15.59       13.56      3.72 o 
  13   2   1        0.17       -1.46      1.84 o 
 -13   3   1       26.84       27.46      6.66 o 
 -12   3   1       12.05        8.92      2.08 o 
 -11   3   1        2.41        5.65      1.62 o 
 -10   3   1      515.88      546.17     11.44 o 
  -9   3   1        0.18        1.24      0.99 o 
  -8   3   1      268.60      281.52      4.99 o 
  -7   3   1      195.69      202.10      3.23 o 
  -6   3   1        0.05        3.27      0.73 o 
  -5   3   1      614.26      626.96      4.60 o 
  -4   3   1      122.60      121.41      2.15 o 
  -3   3   1     1281.38     1256.32      8.70 o 
  -2   3   1      423.22      395.61      3.71 o 
  -1   3   1     6064.86     5901.80     23.74 o 
   0   3   1     1398.16     1373.46      6.39 o 
   1   3   1       98.26      107.63      1.70 o 
   2   3   1      823.60      828.10      4.81 o 
   3   3   1      581.67      614.92      5.52 o 
   4   3   1       34.52       31.73      1.95 o 
   5   3   1       47.86       38.99      1.71 o 
   6   3   1       28.16       30.56      1.99 o 
   7   3   1        2.89        3.98      0.75 o 
   8   3   1       22.12       19.72      1.71 o 
   9   3   1       59.79       52.88      7.41 o 
  10   3   1        4.25        4.54      1.20 o 
  11   3   1        2.72        3.67      1.29 o 
  12   3   1       31.16       25.39      3.54 o 
  13   3   1       77.36       79.11     22.16 o 
 -12   4   1        2.59        6.07      2.14 o 
 -11   4   1        3.48        4.64      2.61 o 
 -10   4   1        5.39        4.18      1.66 o 
  -9   4   1       46.49       48.98      3.12 o 
  -8   4   1       10.20       10.38      1.53 o 
  -7   4   1        0.74        0.59      0.63 o 
  -6   4   1        8.81        7.71      0.96 o 
  -5   4   1      379.02      383.66      3.82 o 
  -4   4   1       70.11       75.51      1.90 o 
  -3   4   1       87.41       95.24      2.17 o 
  -2   4   1       90.97      112.51      2.12 o 
  -1   4   1      246.57      209.71      2.47 o 
   0   4   1       88.87       56.12      1.50 o 
   1   4   1      751.57      715.72      4.81 o 
   2   4   1     1768.19     1861.61     11.31 o 
   3   4   1        9.16        7.24      0.79 o 
   4   4   1      347.64      352.01      4.14 o 
   5   4   1      403.04      442.75      6.76 o 
   6   4   1       93.30       91.01      2.61 o 
   7   4   1       43.91       47.26      2.16 o 
   8   4   1       15.37       17.04      2.28 o 
   9   4   1       63.60       61.83      3.91 o 
  10   4   1        3.38        1.06      1.23 o 
  11   4   1       63.71       69.10      4.49 o 
  12   4   1        0.65        0.41      2.03 o 
 -12   5   1        0.18        1.52      1.27 o 
 -11   5   1       10.96       11.95      2.54 o 
 -10   5   1       15.99       21.90      3.84 o 
  -9   5   1        0.04        0.59      1.11 o 
  -8   5   1        6.96        8.26      1.42 o 
  -7   5   1       50.36       49.39      2.71 o 
  -6   5   1        7.63       11.49      1.31 o 
  -5   5   1        0.30        1.65      0.71 o 
  -4   5   1        0.29        0.50      0.71 o 
  -3   5   1       49.62       48.14      2.13 o 
  -2   5   1        0.39        1.89      1.00 o 
  -1   5   1       61.24       50.94      2.90 o 
   0   5   1      644.49      724.83      4.49 o 
   1   5   1      311.22      330.04      5.57 o 
   2   5   1       98.63      100.34      2.97 o 
   3   5   1      916.18      984.76      6.90 o 
   4   5   1      165.32      152.41      2.75 o 
   5   5   1       59.93       60.31      3.57 o 
   6   5   1      288.88      286.05      5.02 o 
   7   5   1      201.97      195.94      3.66 o 
   8   5   1       55.71       43.39      4.92 o 
   9   5   1      269.39      288.85      6.24 o 
  10   5   1       36.01       40.88      3.25 o 
  11   5   1       49.22       47.74      7.47 o 
  12   5   1        1.71        3.83      1.76 o 
 -11   6   1        4.53        5.78      1.82 o 
 -10   6   1       34.64       30.33      6.02 o 
  -9   6   1       46.06       46.78      4.31 o 
  -8   6   1       81.73      103.45     11.07 o 
  -7   6   1      119.99      120.50      3.56 o 
  -6   6   1      219.10      225.69      4.32 o 
  -5   6   1        8.44        4.31      1.02 o 
  -4   6   1        0.26        0.61      0.60 o 
  -3   6   1      177.54      182.85      3.46 o 
  -2   6   1      319.65      318.81      4.36 o 
  -1   6   1      284.29      280.23      4.35 o 
   0   6   1      145.98      152.18      2.84 o 
   1   6   1       47.92       52.98      1.74 o 
   2   6   1      144.00      140.58      3.39 o 
   3   6   1       73.15       77.48      3.57 o 
   4   6   1      213.08      204.63      4.90 o 
   5   6   1       43.72       49.24      2.86 o 
   6   6   1       87.69       81.90      2.79 o 
   7   6   1       68.32       66.14      5.28 o 
   8   6   1      137.68      156.98      4.78 o 
   9   6   1      222.52      238.67     13.06 o 
  10   6   1        3.24        3.03      1.71 o 
  11   6   1       16.94       17.40      4.71 o 
 -10   7   1       42.85       43.93      5.38 o 
  -9   7   1        0.32        0.37      1.12 o 
  -8   7   1        0.04        0.18      0.88 o 
  -7   7   1      137.99      131.23      4.66 o 
  -6   7   1      137.98      149.07      5.03 o 
  -5   7   1      345.97      348.60      6.85 o 
  -4   7   1       30.24       38.14      2.82 o 
  -3   7   1       17.44       11.69      1.35 o 
  -2   7   1       61.53       67.24      3.21 o 
  -1   7   1        8.18        7.38      0.93 o 
   0   7   1      130.63      124.17      3.15 o 
   1   7   1      461.54      454.16      7.20 o 
   2   7   1       27.93       26.08      1.72 o 
   3   7   1        0.14        0.65      1.06 o 
   4   7   1      122.55      124.72      6.30 o 
   5   7   1       68.33       64.29      2.50 o 
   6   7   1        4.87        3.08      0.80 o 
   7   7   1      164.62      178.34      5.49 o 
   8   7   1        0.22        0.45      0.78 o 
   9   7   1        4.38        5.80      1.23 o 
  10   7   1       18.10       10.55      5.28 o 
  -9   8   1       83.01       75.56      9.22 o 
  -8   8   1        1.33        3.39      2.38 o 
  -7   8   1       69.83       67.79      3.31 o 
  -6   8   1       59.86       62.24      4.70 o 
  -5   8   1       23.53       23.07      2.37 o 
  -4   8   1        1.29        2.83      1.06 o 
  -3   8   1      101.65       99.59      3.76 o 
  -2   8   1       45.67       35.15      3.32 o 
  -1   8   1        1.95        2.59      1.33 o 
   0   8   1        3.66        3.24      0.79 o 
   1   8   1       12.90       16.02      1.56 o 
   2   8   1        3.83        6.35      1.23 o 
   3   8   1       67.28       62.44      3.14 o 
   4   8   1       21.73       23.34      2.59 o 
   5   8   1      214.68      213.29      4.33 o 
   6   8   1       12.06        9.29      1.33 o 
   7   8   1       20.04       11.38      2.18 o 
   8   8   1       25.07       18.46      2.80 o 
   9   8   1        9.45        7.56      2.03 o 
  -8   9   1        5.57       11.26      3.81 o 
  -7   9   1        0.03        3.26      1.70 o 
  -6   9   1        2.92        1.96      1.23 o 
  -5   9   1       16.99       14.10      2.19 o 
  -4   9   1       10.41        6.49      1.55 o 
  -3   9   1       39.71       43.23      3.72 o 
  -2   9   1       41.21       40.81      3.04 o 
  -1   9   1      102.10       92.23      5.23 o 
   0   9   1        1.32        1.80      0.76 o 
   1   9   1        9.39        5.82      1.50 o 
   2   9   1        2.80        2.63      0.92 o 
   3   9   1        5.78        3.69      0.86 o 
   4   9   1       74.56       75.75      2.70 o 
   5   9   1        0.00        0.62      0.90 o 
   6   9   1       26.88       26.45      2.88 o 
   7   9   1       30.30       26.73      3.52 o 
   8   9   1        2.95        2.56      1.07 o 
  -6  10   1        7.92        3.93      1.26 o 
  -5  10   1        7.72        4.38      1.13 o 
  -4  10   1       75.65       85.47      8.83 o 
  -3  10   1       30.78       32.27      2.91 o 
  -2  10   1       37.93       39.15      3.35 o 
  -1  10   1       13.95       16.01      2.04 o 
   0  10   1       70.04       61.67      5.98 o 
   1  10   1      167.62      160.23      4.98 o 
   2  10   1       23.01       24.98      3.06 o 
   3  10   1       16.73       17.02      2.45 o 
   4  10   1        6.75        8.64      1.74 o 
   5  10   1       32.69       31.30      2.80 o 
   6  10   1       75.71       77.66      5.01 o 
  -4  11   1        0.14        0.78      1.16 o 
  -3  11   1        0.85        1.86      1.06 o 
  -2  11   1        4.61        4.39      2.58 o 
  -1  11   1       22.32       19.74      2.65 o 
   0  11   1        8.74        7.04      4.42 o 
   1  11   1       26.27       26.24      3.37 o 
   2  11   1       21.28       12.96      3.64 o 
   3  11   1        9.70        9.68      2.01 o 
   4  11   1      104.72      117.99      3.98 o 
 -12   0   2      169.46      206.60      7.67 o 
 -10   0   2      108.06       91.57     10.72 o 
  -8   0   2      416.78      371.92      5.47 o 
  -6   0   2      195.55      199.36      3.18 o 
  -2   0   2     2017.40     1936.32     30.05 o 
   2   0   2       28.36       28.65      1.60 o 
   4   0   2     1345.70     1403.94     11.63 o 
   6   0   2        0.27       -2.04      2.04 o 
   8   0   2     1459.53     1581.47     23.96 o 
  10   0   2       13.77       19.23      3.47 o 
  12   0   2        1.70        0.82      1.52 o 
 -13   1   2        1.97        3.29      2.43 o 
 -12   1   2       64.73       58.92     10.28 o 
 -11   1   2       68.26       71.55      9.11 o 
 -10   1   2       89.65       99.08      3.93 o 
  -9   1   2       43.12       38.02      6.41 o 
  -8   1   2       77.85       72.24      1.97 o 
  -7   1   2      181.98      197.90      2.52 o 
  -6   1   2      947.04     1045.50      5.92 o 
  -5   1   2        4.13        2.52      0.45 o 
  -4   1   2      669.72      673.15      5.60 o 
  -3   1   2      239.68      187.81      1.86 o 
  -2   1   2     5657.41     5240.44     20.97 o 
  -1   1   2       14.57       18.14      0.59 o 
   0   1   2     4838.49     4414.79     18.18 o 
   1   1   2        6.62        4.07      0.44 o 
   2   1   2      928.64      831.89      4.14 o 
   3   1   2     1559.00     1486.37      6.88 o 
   4   1   2     1176.70     1171.55     11.34 o 
   5   1   2       36.43       42.02      1.38 o 
   6   1   2       16.64       13.63      2.01 o 
   7   1   2       63.30       60.26      2.72 o 
   8   1   2      658.51      648.15     10.96 o 
   9   1   2       18.10       15.95      3.65 o 
  10   1   2      554.56      609.24     32.13 o 
  11   1   2        5.44        5.66      1.95 o 
  12   1   2        0.33        0.44      1.81 o 
  13   1   2       10.16        8.83      1.73 o 
 -13   2   2        3.30        4.83      1.50 o 
 -12   2   2       24.74       23.63      4.55 o 
 -11   2   2       21.73       12.77      2.55 o 
 -10   2   2       33.29       28.53      3.48 o 
  -9   2   2      384.25      398.24      8.50 o 
  -8   2   2      251.91      262.62      5.18 o 
  -7   2   2     1305.71     1377.56      7.38 o 
  -6   2   2      197.34      181.49      3.02 o 
  -5   2   2      930.90     1008.77     10.64 o 
  -4   2   2       55.23       59.83      1.96 o 
  -3   2   2      447.53      441.54      3.57 o 
  -2   2   2     1265.68     1186.54      5.66 o 
  -1   2   2     7332.54     6920.59     27.38 o 
   0   2   2       56.76       50.00      0.91 o 
   1   2   2      936.56      952.64      6.48 o 
   2   2   2     7206.96     6769.86     78.54 o 
   3   2   2      679.70      714.34      8.80 o 
   4   2   2      878.76      921.92      5.87 o 
   5   2   2       70.92       87.74      1.38 o 
   6   2   2      479.41      438.14      8.62 o 
   7   2   2       56.67       59.88      7.42 o 
   8   2   2        2.88        5.33      1.06 o 
   9   2   2       65.39       58.75      4.20 o 
  10   2   2       59.51       52.57      9.14 o 
  11   2   2        0.81        1.80      1.44 o 
  12   2   2        0.38       -0.40      1.32 o 
  13   2   2       42.24       34.46      6.53 o 
 -13   3   2       91.37       93.07      7.02 o 
 -12   3   2       19.32       22.19      4.68 o 
 -11   3   2       27.26       26.95      4.06 o 
 -10   3   2       27.18       25.21      2.47 o 
  -9   3   2      309.86      321.13      5.28 o 
  -8   3   2        7.64        6.43      1.56 o 
  -7   3   2       66.16       59.05      2.17 o 
  -6   3   2       12.94        9.82      0.92 o 
  -5   3   2      148.59      138.30      3.18 o 
  -4   3   2      137.41      138.43      2.37 o 
  -3   3   2       54.35       48.59      1.71 o 
  -2   3   2     1050.73     1126.44      8.67 o 
  -1   3   2      186.81      195.33      1.88 o 
   0   3   2       25.11       18.51      0.95 o 
   1   3   2     1148.90     1199.56      5.86 o 
   2   3   2      109.46      116.28      1.84 o 
   3   3   2      159.14      142.39      2.25 o 
   4   3   2      746.24      730.60      9.19 o 
   5   3   2      373.99      395.02      3.48 o 
   6   3   2      200.98      198.23      2.18 o 
   7   3   2      138.00      141.80      2.70 o 
   8   3   2      260.11      264.79      5.09 o 
   9   3   2       80.87       86.31      4.38 o 
  10   3   2       20.02       18.97      2.07 o 
  11   3   2       10.88       16.39      2.15 o 
  12   3   2        0.50        0.60      1.67 o 
 -12   4   2       10.38        7.38      1.97 o 
 -11   4   2       40.33       31.31      5.05 o 
 -10   4   2       13.31       11.76      2.11 o 
  -9   4   2      632.89      643.79      6.85 o 
  -8   4   2      135.99      130.21      3.32 o 
  -7   4   2       92.87      100.05      3.19 o 
  -6   4   2        0.07       -0.02      0.68 o 
  -5   4   2      216.85      233.40      3.41 o 
  -4   4   2      154.22      158.20      4.04 o 
  -3   4   2       32.13       24.41      2.66 o 
  -2   4   2        6.57        8.93      0.85 o 
  -1   4   2        9.09        7.30      0.64 o 
   0   4   2       11.23       15.07      1.08 o 
   1   4   2      347.86      373.09      4.62 o 
   2   4   2       51.10       63.35      2.99 o 
   3   4   2     1872.29     1927.32     13.28 o 
   4   4   2       14.82        9.55      1.14 o 
   5   4   2        1.18        2.16      0.61 o 
   6   4   2      258.41      264.13      3.44 o 
   7   4   2      821.42      873.20     10.03 o 
   8   4   2       69.89       64.42      3.61 o 
   9   4   2        0.22        2.38      1.32 o 
  10   4   2       32.09       28.66      3.03 o 
  11   4   2        9.25        9.47      1.83 o 
  12   4   2       34.14       35.81      6.52 o 
 -12   5   2       13.37       20.05      4.17 o 
 -11   5   2       24.37       23.08      3.29 o 
 -10   5   2        9.53        8.98      2.19 o 
  -9   5   2      160.19      157.03      4.42 o 
  -8   5   2      142.53      135.91      6.75 o 
  -7   5   2       57.93       57.89      2.61 o 
  -6   5   2        2.81        2.98      0.85 o 
  -5   5   2        0.31        0.86      0.67 o 
  -4   5   2      224.24      211.15      5.91 o 
  -3   5   2      509.06      531.09      5.12 o 
  -2   5   2       91.06       86.95      1.92 o 
  -1   5   2        3.04        5.54      0.81 o 
   0   5   2      265.36      288.40      2.72 o 
   1   5   2      351.11      402.11      5.49 o 
   2   5   2      290.50      269.41      3.35 o 
   3   5   2        0.11        0.96      1.09 o 
   4   5   2      285.50      293.46      4.01 o 
   5   5   2       11.11       13.28      1.38 o 
   6   5   2       36.27       30.50      1.80 o 
   7   5   2      103.51      103.33      3.29 o 
   8   5   2       35.22       36.02      2.67 o 
   9   5   2        2.40        3.82      1.51 o 
  10   5   2       24.87       27.81      4.94 o 
  11   5   2        6.18        6.29      1.08 o 
  12   5   2       14.05        9.40      2.48 o 
 -11   6   2        6.95        5.24      2.14 o 
 -10   6   2        1.81        4.53      3.37 o 
  -9   6   2       73.47       55.67     12.68 o 
  -8   6   2      111.66      101.51      4.41 o 
  -7   6   2       12.75       16.52      1.25 o 
  -6   6   2        0.08        2.83      1.09 o 
  -5   6   2       52.31       52.74      2.95 o 
  -4   6   2      103.98      118.36      4.23 o 
  -3   6   2       29.67       31.23      1.94 o 
  -2   6   2       12.79       12.22      1.42 o 
  -1   6   2      755.08      771.78      5.43 o 
   0   6   2        1.91        1.55      0.67 o 
   1   6   2       57.45       60.36      2.99 o 
   2   6   2      382.02      392.66      4.76 o 
   3   6   2       90.47       82.24      2.64 o 
   4   6   2       35.37       36.86      2.56 o 
   5   6   2       65.90       65.84      3.27 o 
   6   6   2        1.13        1.27      0.94 o 
   7   6   2       31.13       37.70      2.27 o 
   8   6   2       64.97       59.16      7.10 o 
   9   6   2      116.01      116.68      3.99 o 
  10   6   2       19.45       18.32      2.36 o 
  11   6   2       13.68       12.96      3.42 o 
 -10   7   2       88.72       76.70     15.24 o 
  -9   7   2        3.13        2.35      1.60 o 
  -8   7   2        0.31        1.33      3.10 o 
  -7   7   2       67.90       65.58      4.45 o 
  -6   7   2        0.01        1.72      0.82 o 
  -5   7   2       84.98       84.04      3.30 o 
  -4   7   2      125.13      113.34      5.90 o 
  -3   7   2      189.59      202.43      4.75 o 
  -2   7   2       53.73       52.14      2.66 o 
  -1   7   2      250.80      253.31      3.77 o 
   0   7   2      167.51      155.87      3.48 o 
   1   7   2        7.22        7.58      1.04 o 
   2   7   2      170.08      159.43      4.09 o 
   3   7   2       34.96       34.88      2.24 o 
   4   7   2       45.65       43.79      3.83 o 
   5   7   2      114.61      120.34      3.62 o 
   6   7   2       68.10       61.36      2.69 o 
   7   7   2       55.68       46.90      6.35 o 
   8   7   2       78.85       90.80      3.71 o 
   9   7   2       50.73       63.60      4.87 o 
  10   7   2       40.27       30.71      3.57 o 
  -9   8   2       26.88       33.37      3.03 o 
  -8   8   2      176.63      191.63     20.14 o 
  -7   8   2        5.85        5.13      1.12 o 
  -6   8   2      267.78      279.45      6.32 o 
  -5   8   2       48.32       60.25      3.46 o 
  -4   8   2      148.25      146.80      3.38 o 
  -3   8   2      287.31      283.48      5.90 o 
  -2   8   2        0.00        0.53      1.58 o 
  -1   8   2       54.94       41.33      2.24 o 
   0   8   2      122.22      112.82      4.34 o 
   1   8   2      736.35      772.44     11.18 o 
   2   8   2       12.99       15.45      2.15 o 
   3   8   2        1.18        2.27      0.94 o 
   4   8   2       78.63       86.19      4.75 o 
   5   8   2       10.10       13.71      1.89 o 
   6   8   2      109.93      116.82      3.72 o 
   7   8   2      136.02      144.48      7.30 o 
   8   8   2       71.99       62.29      4.74 o 
   9   8   2       10.53       10.15      1.74 o 
  -8   9   2       61.35       63.94      4.49 o 
  -7   9   2        0.07        3.51      3.59 o 
  -6   9   2       13.55        9.47      1.66 o 
  -5   9   2       80.62       81.81      4.19 o 
  -4   9   2       63.47       60.78      6.49 o 
  -3   9   2        3.96        3.93      1.60 o 
  -2   9   2        4.20        4.03      1.12 o 
  -1   9   2        3.96        3.35      1.12 o 
   0   9   2        5.31        4.94      1.09 o 
   1   9   2        1.68        3.15      0.89 o 
   2   9   2       23.69       25.41      2.21 o 
   3   9   2       20.92       23.06      1.79 o 
   4   9   2       69.03       61.95      5.56 o 
   5   9   2        1.89        4.23      0.99 o 
   6   9   2       50.77       50.83      3.09 o 
   7   9   2        5.46        8.09      2.86 o 
   8   9   2        7.66        8.47      2.23 o 
  -6  10   2        0.36        1.99      1.34 o 
  -5  10   2       13.53        9.78      2.48 o 
  -4  10   2       21.73       18.58      1.66 o 
  -3  10   2       35.46       40.94      2.66 o 
  -2  10   2       12.32       13.48      1.99 o 
  -1  10   2       19.86       29.34      5.48 o 
   0  10   2        7.72       11.49      1.79 o 
   1  10   2       18.03       16.63      2.04 o 
   2  10   2        0.01        0.76      1.89 o 
   3  10   2        9.47        8.45      1.58 o 
   4  10   2       12.07       13.82      2.41 o 
   5  10   2        0.07        1.74      1.29 o 
   6  10   2       37.21       46.78      7.40 o 
  -4  11   2       10.64        9.86      2.00 o 
  -3  11   2        0.31        1.41      1.55 o 
  -2  11   2       51.46       40.98      3.73 o 
  -1  11   2        2.59        5.07      1.86 o 
   0  11   2        8.23        6.85      1.95 o 
   1  11   2       48.06       60.48      6.17 o 
   2  11   2        4.90        5.15      1.59 o 
   3  11   2       47.09       49.86      3.07 o 
   4  11   2        0.93        3.46      1.23 o 
 -13   0   3       35.76       29.95      7.72 o 
 -11   0   3        0.02        7.67      2.43 o 
  -9   0   3       32.88       28.11      9.67 o 
  -7   0   3       89.56       99.29      2.13 o 
  -5   0   3     1259.73     1346.57     10.83 o 
  -3   0   3    18476.39    17576.37     37.17 o 
  -1   0   3     1494.06     1296.22      7.22 o 
   1   0   3     1640.02     1542.34      7.72 o 
   3   0   3      382.35      349.82      2.95 o 
   5   0   3      119.57      155.52      5.31 o 
   7   0   3     1170.80     1202.59     15.89 o 
   9   0   3        3.92       14.76      4.02 o 
  11   0   3      353.87      386.33     85.53 o 
  13   0   3        0.92       -0.57      2.20 o 
 -13   1   3        0.53       -0.39      1.57 o 
 -12   1   3        0.02        2.37      1.84 o 
 -11   1   3       26.31       31.78      4.96 o 
 -10   1   3       61.93       50.39      7.45 o 
  -9   1   3       57.26       51.92      2.81 o 
  -8   1   3        0.43        0.64      0.69 o 
  -7   1   3        1.31        1.29      0.62 o 
  -6   1   3       10.73        7.02      0.87 o 
  -5   1   3      182.31      158.76      2.64 o 
  -4   1   3      394.32      349.13      2.96 o 
  -3   1   3      220.03      245.23      1.91 o 
  -2   1   3      105.30      120.66      1.02 o 
   0   1   3      338.49      314.73      2.50 o 
   1   1   3     6404.88     6192.23     34.32 o 
   2   1   3     3531.21     3401.06     24.24 o 
   3   1   3      550.95      555.87      3.53 o 
   4   1   3      322.01      288.76      2.74 o 
   5   1   3       13.27       12.51      1.34 o 
   6   1   3       86.35      102.29      2.01 o 
   7   1   3       95.91       95.50      1.78 o 
   8   1   3       51.90       47.34      8.37 o 
   9   1   3       76.86       70.66      4.41 o 
  10   1   3       15.12       16.25      2.83 o 
  11   1   3       40.71       44.94      7.02 o 
  12   1   3        8.80        7.46      2.05 o 
  13   1   3       58.07       43.87      7.83 o 
 -13   2   3       25.16       20.23      7.92 o 
 -12   2   3        2.56        4.79      1.84 o 
 -11   2   3       15.04        9.38      3.54 o 
 -10   2   3       47.02       40.03      3.64 o 
  -9   2   3       88.52       86.88      3.81 o 
  -8   2   3        0.14        0.32      0.45 o 
  -7   2   3       13.85       11.86      1.30 o 
  -6   2   3       77.61       79.63      2.64 o 
  -5   2   3     1019.21      986.46      6.41 o 
  -4   2   3      146.07      146.67      2.14 o 
  -3   2   3      644.86      596.11      4.41 o 
  -2   2   3     2718.47     2607.73      9.55 o 
  -1   2   3     1877.53     1770.82      8.22 o 
   0   2   3    24066.96    22706.28     41.37 o 
   1   2   3     4669.46     4559.07     14.34 o 
   2   2   3        0.03        0.71      1.42 o 
   3   2   3      258.54      295.74      2.88 o 
   4   2   3      124.96      146.01      2.18 o 
   5   2   3       26.05       22.91      0.73 o 
   6   2   3      537.67      521.38     10.13 o 
   8   2   3        9.96       12.37      2.49 o 
   9   2   3        0.12        1.70      1.06 o 
  10   2   3        0.62        2.13      1.50 o 
  11   2   3       77.31       82.78     11.61 o 
  12   2   3        1.05       -0.01      1.47 o 
  13   2   3       84.69       71.54     12.71 o 
 -13   3   3        4.13        4.09      1.70 o 
 -12   3   3       20.81       25.54      6.41 o 
 -11   3   3       16.09       14.24      2.55 o 
 -10   3   3        2.29        2.41      1.55 o 
  -9   3   3       56.08       58.31      4.44 o 
  -8   3   3      146.87      142.56      2.38 o 
  -7   3   3      104.50      112.34      2.62 o 
  -6   3   3      419.99      454.66      4.09 o 
  -5   3   3     1108.86     1168.29      8.55 o 
  -4   3   3      670.95      627.09      4.93 o 
  -3   3   3      315.60      328.71      4.58 o 
  -2   3   3     1074.80     1026.62      4.86 o 
  -1   3   3      454.07      446.39      4.26 o 
   0   3   3     1075.57     1088.30      4.92 o 
   1   3   3      454.67      441.16      3.98 o 
   2   3   3     3189.47     3135.50     13.88 o 
   3   3   3     1572.83     1570.00      9.37 o 
   4   3   3      465.26      444.30      4.53 o 
   5   3   3      484.02      502.87      3.81 o 
   6   3   3      179.46      211.11      3.03 o 
   7   3   3      115.57      119.62      4.46 o 
   8   3   3     1271.12     1289.51     14.94 o 
   9   3   3        1.83        3.01      1.23 o 
  10   3   3       13.14       16.37      2.35 o 
  11   3   3       52.55       49.36      6.17 o 
  12   3   3       23.49       21.87      3.17 o 
 -12   4   3        0.20        3.16      1.50 o 
 -11   4   3        2.64        2.32      1.28 o 
 -10   4   3       42.10       44.00      6.86 o 
  -9   4   3        0.02        2.77      0.86 o 
  -8   4   3      426.16      425.17      5.87 o 
  -7   4   3       92.36       96.63      3.30 o 
  -6   4   3      259.61      261.81      4.03 o 
  -5   4   3      104.33       93.54      2.22 o 
  -4   4   3      644.76      711.21      8.88 o 
  -3   4   3        4.09        4.45      1.35 o 
  -2   4   3     1629.92     1647.05      9.84 o 
  -1   4   3      327.40      295.63      3.19 o 
   0   4   3      623.12      691.54      5.24 o 
   1   4   3       16.10       10.93      1.01 o 
   2   4   3     1886.93     1950.80     11.57 o 
   3   4   3      368.33      380.70      4.33 o 
   4   4   3      526.82      523.92      4.82 o 
   5   4   3      134.23      131.80      2.38 o 
   6   4   3       37.43       34.38      1.89 o 
   7   4   3        1.58        3.05      1.30 o 
   8   4   3        4.05        3.02      0.85 o 
   9   4   3       29.59       31.32      2.73 o 
  10   4   3      196.27      206.01      6.83 o 
  11   4   3        1.77        0.88      1.77 o 
  12   4   3        5.25        6.27      2.20 o 
 -12   5   3        1.99        3.20      1.02 o 
 -11   5   3       47.51       49.92      8.88 o 
 -10   5   3        2.92        4.12      1.81 o 
  -9   5   3        6.67        6.81      1.90 o 
  -8   5   3       29.94       26.35      2.84 o 
  -7   5   3      184.80      205.59      4.32 o 
  -6   5   3      316.82      313.83      6.31 o 
  -5   5   3        3.90        4.75      1.00 o 
  -4   5   3      140.00      144.89      4.04 o 
  -3   5   3       16.99       23.59      2.14 o 
  -2   5   3      283.14      336.59      3.49 o 
  -1   5   3      151.79      152.81      2.91 o 
   0   5   3      141.24      162.39      2.87 o 
   1   5   3      648.94      664.17      5.60 o 
   2   5   3       38.35       48.12      2.66 o 
   3   5   3      296.35      299.80      6.29 o 
   4   5   3      456.56      462.32      5.41 o 
   5   5   3      324.16      358.80      5.04 o 
   6   5   3       13.52       18.66      1.57 o 
   7   5   3      395.66      404.88      7.24 o 
   8   5   3       37.99       40.37      2.94 o 
   9   5   3        6.89        3.07      1.11 o 
  10   5   3        8.86        5.97      1.78 o 
  11   5   3        0.99        1.64      1.29 o 
 -11   6   3       32.74       25.47      7.02 o 
 -10   6   3       38.64       31.06      5.95 o 
  -9   6   3      120.86      121.04     10.13 o 
  -8   6   3       45.48       36.22      2.61 o 
  -7   6   3       48.00       48.62      2.83 o 
  -6   6   3      278.98      259.77      5.37 o 
  -5   6   3      160.96      177.03      5.12 o 
  -4   6   3       65.51       73.89      2.64 o 
  -3   6   3        0.30        1.40      1.08 o 
  -2   6   3       28.77       27.84      1.82 o 
  -1   6   3      291.25      296.71      3.17 o 
   0   6   3       35.26       42.58      2.14 o 
   1   6   3       73.86       68.57      2.44 o 
   2   6   3        7.00        4.95      1.39 o 
   3   6   3       33.57       30.65      2.42 o 
   4   6   3       79.81       67.97      2.56 o 
   5   6   3      137.02      128.83      6.98 o 
   6   6   3       43.72       37.77      2.39 o 
   7   6   3       21.95       21.55      2.16 o 
   8   6   3       94.98      106.36      3.73 o 
   9   6   3        0.10        1.28      0.88 o 
  10   6   3        0.56        0.76      1.10 o 
  11   6   3       22.81       22.93      3.74 o 
 -10   7   3        1.70        3.26      2.18 o 
  -9   7   3        4.55        4.07      4.34 o 
  -8   7   3       26.34       24.01      3.33 o 
  -7   7   3       27.17       31.35      3.81 o 
  -6   7   3       12.30       13.43      2.05 o 
  -5   7   3      215.05      224.14      4.55 o 
  -4   7   3      112.08      104.29      3.25 o 
  -3   7   3       18.70       20.38      2.45 o 
  -2   7   3      175.97      189.09      4.01 o 
  -1   7   3       12.24       12.53      1.42 o 
   0   7   3      288.64      303.42      3.84 o 
   1   7   3      151.95      175.99      4.40 o 
   2   7   3      412.43      417.64      5.93 o 
   3   7   3      119.19      104.48      4.00 o 
   4   7   3       62.94       65.64      2.41 o 
   5   7   3      152.80      148.84      4.96 o 
   6   7   3       77.86       73.96      3.59 o 
   7   7   3        5.55        4.47      1.40 o 
   8   7   3        5.17        3.51      1.29 o 
   9   7   3       33.31       30.73      2.04 o 
  10   7   3        9.71        6.94      1.86 o 
  -9   8   3       21.99       26.71      8.90 o 
  -8   8   3        0.89        4.29      1.93 o 
  -7   8   3        0.61        2.39      1.03 o 
  -6   8   3       73.45       67.11      3.56 o 
  -5   8   3        8.66       11.50      1.62 o 
  -4   8   3        0.05        1.39      1.11 o 
  -3   8   3      206.83      205.37      9.14 o 
  -2   8   3       35.49       31.31      2.20 o 
  -1   8   3       53.18       50.82      4.83 o 
   0   8   3        5.88        4.40      0.95 o 
   1   8   3       79.92       74.16      4.71 o 
   2   8   3       41.39       36.24      3.07 o 
   3   8   3        5.41        3.83      1.05 o 
   4   8   3      136.67      125.79      6.87 o 
   5   8   3       16.01       14.03      1.48 o 
   6   8   3       31.96       37.63      1.98 o 
   7   8   3       79.90       87.29      6.51 o 
   8   8   3       43.07       47.74      6.64 o 
   9   8   3        0.40        0.95      1.29 o 
  -8   9   3        3.98        3.96      2.60 o 
  -7   9   3       19.86       21.89      3.88 o 
  -6   9   3       27.97       31.12      3.34 o 
  -5   9   3        0.03        1.26      0.82 o 
  -4   9   3        1.61        1.73      0.88 o 
  -3   9   3      119.71      127.72      4.54 o 
  -2   9   3       44.31       46.17      3.94 o 
  -1   9   3        3.53        5.26      1.29 o 
   0   9   3        0.14        0.02      0.55 o 
   1   9   3       28.71       31.06      3.12 o 
   2   9   3       32.69       24.21      2.64 o 
   3   9   3       15.66       15.00      2.32 o 
   4   9   3      122.18      129.37      3.95 o 
   5   9   3        4.07        3.76      0.79 o 
   6   9   3        7.62        6.55      1.45 o 
   7   9   3        4.43        2.63      1.00 o 
   8   9   3        2.34        0.96      1.71 o 
  -6  10   3        0.02       -0.52      1.61 o 
  -5  10   3        8.60        3.92      1.10 o 
  -4  10   3       21.62       20.23      3.55 o 
  -3  10   3       34.29       31.77      2.98 o 
  -2  10   3       26.41       25.34      2.99 o 
  -1  10   3        0.83        4.07      1.05 o 
   0  10   3        1.60        1.27      1.32 o 
   1  10   3      140.81      162.95      7.21 o 
   2  10   3        3.17        2.72      1.18 o 
   3  10   3       11.43       14.86      1.92 o 
   4  10   3       23.19       27.54      2.41 o 
   5  10   3       26.98       22.48      2.20 o 
   6  10   3       27.59       27.69      2.78 o 
  -4  11   3       23.51       24.34      3.43 o 
  -3  11   3        5.44        7.83      1.90 o 
  -2  11   3        3.97        4.20      1.48 o 
  -1  11   3       10.22       11.56      2.41 o 
   0  11   3       31.15       29.84      4.37 o 
   1  11   3       13.01        7.35      2.61 o 
   2  11   3       17.06       23.83      3.23 o 
   3  11   3       15.55       13.67      2.12 o 
 -12   0   4      253.19      304.38    120.53 o 
 -10   0   4      302.73      291.43      6.69 o 
  -8   0   4      102.50      107.43      2.66 o 
  -6   0   4     3298.15     3301.42     19.60 o 
  -4   0   4     8166.87     8129.88     27.41 o 
  -2   0   4    13558.34    13312.35     27.02 o 
   0   0   4      347.39      345.79      3.84 o 
   2   0   4     8699.23     8129.76     49.81 o 
   4   0   4     4701.13     5081.13     31.06 o 
   6   0   4      795.13      828.98     14.44 o 
   8   0   4      909.09      945.06     21.93 o 
  10   0   4       43.38       29.00      8.56 o 
  12   0   4       61.92       50.16     17.46 o 
 -13   1   4        1.72        1.63      2.46 o 
 -12   1   4       28.02       22.71      5.09 o 
 -11   1   4       14.73       16.38      3.08 o 
 -10   1   4        1.30        1.38      0.83 o 
  -9   1   4      132.43      124.73      2.65 o 
  -8   1   4      393.54      402.25      3.66 o 
  -7   1   4       38.58       36.08      1.63 o 
  -6   1   4     1368.50     1468.40      7.00 o 
  -5   1   4      100.79       74.17      1.48 o 
  -4   1   4     3467.26     3429.63     11.94 o 
  -3   1   4      734.52      724.64      4.93 o 
  -2   1   4        1.17        0.97      0.43 o 
  -1   1   4      267.47      229.62      2.08 o 
   0   1   4     2616.87     2531.01     15.10 o 
   1   1   4     2293.99     2208.59      9.18 o 
   2   1   4        5.93        4.27      0.82 o 
   3   1   4      346.46      356.90      3.10 o 
   4   1   4        5.16        9.73      0.55 o 
   5   1   4       89.29       66.86      2.50 o 
   6   1   4        7.73       10.44      1.57 o 
   7   1   4      103.96      103.72      1.88 o 
   8   1   4      176.92      199.53      8.15 o 
   9   1   4      301.37      284.92     16.92 o 
  10   1   4      285.22      319.43      8.93 o 
  11   1   4        3.56        5.07      1.72 o 
  12   1   4      145.60      155.75      7.80 o 
  13   1   4        0.03        1.03      1.74 o 
 -13   2   4       17.37       14.65      6.63 o 
 -12   2   4        5.15        4.84      2.50 o 
 -11   2   4       17.61       18.86      3.02 o 
 -10   2   4       24.13       21.53      3.08 o 
  -9   2   4       95.04       94.35      2.16 o 
  -8   2   4       35.47       28.71      1.59 o 
  -7   2   4      274.65      311.52      3.90 o 
  -6   2   4        0.02        1.40      0.79 o 
  -5   2   4      177.82      184.57      2.78 o 
  -4   2   4      299.10      319.85      4.52 o 
  -3   2   4      221.83      240.01      3.52 o 
  -2   2   4     2912.10     2669.74     13.85 o 
  -1   2   4      949.59      866.38      4.31 o 
   0   2   4     4658.52     4411.16     20.59 o 
   1   2   4     2639.74     2554.86     10.99 o 
   2   2   4     4688.51     4684.60     23.96 o 
   3   2   4     1374.89     1376.06      8.28 o 
   4   2   4       45.82       53.02      1.41 o 
   5   2   4     2212.41     2399.84     11.03 o 
   6   2   4      130.62      131.05      3.67 o 
   7   2   4      109.82      104.49      3.42 o 
   8   2   4      161.59      152.06      8.80 o 
   9   2   4      108.68       88.22      4.47 o 
  10   2   4        3.56        5.06      1.60 o 
  11   2   4       22.21       21.27      3.67 o 
  12   2   4        0.04        1.95      4.19 o 
 -13   3   4       10.40       12.31      4.13 o 
 -12   3   4        2.30        2.04      1.63 o 
 -11   3   4       13.96       12.37      2.56 o 
 -10   3   4      179.34      187.77      8.96 o 
  -9   3   4        2.48        1.33      0.88 o 
  -8   3   4        3.80        2.42      0.57 o 
  -7   3   4      102.99      100.59      3.50 o 
  -6   3   4      115.31      115.19      2.25 o 
  -5   3   4        1.12        0.58      1.13 o 
  -4   3   4      255.58      217.31      2.98 o 
  -3   3   4      597.80      593.37      4.22 o 
  -2   3   4      398.20      392.87      3.41 o 
  -1   3   4     2511.32     2444.03      8.31 o 
   0   3   4      355.19      301.82      2.67 o 
   1   3   4     1883.79     1984.86      8.21 o 
   2   3   4     1448.14     1413.31      8.60 o 
   3   3   4     2500.59     2646.58     14.51 o 
   4   3   4      871.40      952.56      6.83 o 
   5   3   4     2057.45     2188.84     11.91 o 
   6   3   4      126.89      126.97      2.19 o 
   7   3   4      336.60      361.03      7.27 o 
   8   3   4       40.94       45.23      5.26 o 
   9   3   4       50.59       51.23      4.35 o 
  10   3   4        0.01        3.32      0.94 o 
  11   3   4       21.84       27.77      4.63 o 
  12   3   4        0.23       -0.18      1.57 o 
 -12   4   4        1.04        0.88      1.32 o 
 -11   4   4        0.23        0.76      2.15 o 
 -10   4   4        3.21        2.64      1.32 o 
  -9   4   4      819.31      867.73     11.89 o 
  -8   4   4      319.40      314.66      4.92 o 
  -7   4   4       11.60       12.87      1.30 o 
  -6   4   4        0.57        1.58      0.82 o 
  -5   4   4       24.78       15.52      1.60 o 
  -4   4   4       44.23       52.28      1.87 o 
  -3   4   4      163.14      145.28      3.43 o 
  -2   4   4      612.19      537.87      5.55 o 
  -1   4   4     1553.90     1633.31      8.91 o 
   0   4   4      106.01      114.58      2.31 o 
   1   4   4       70.01       69.95      2.09 o 
   2   4   4       45.49       52.39      1.94 o 
   3   4   4     2834.49     2877.72     14.04 o 
   4   4   4      462.48      403.03      4.59 o 
   5   4   4      170.89      188.77      3.19 o 
   6   4   4       37.62       34.88      2.05 o 
   7   4   4       14.60       11.73      2.26 o 
   8   4   4        9.83        8.82      1.22 o 
   9   4   4        2.49       -0.91      1.78 o 
  10   4   4        9.40        4.57      1.21 o 
  11   4   4        1.87        4.05      1.51 o 
  12   4   4        8.37        4.44      1.36 o 
 -12   5   4        0.00        1.47      2.82 o 
 -11   5   4       40.50       43.80      5.44 o 
 -10   5   4       46.34       43.90      6.90 o 
  -9   5   4       31.47       31.93      5.58 o 
  -8   5   4      104.03       89.50      2.41 o 
  -7   5   4        0.79        1.40      0.94 o 
  -6   5   4      267.33      270.83      4.61 o 
  -5   5   4       71.82       64.94      2.45 o 
  -4   5   4      686.19      726.22     11.10 o 
  -3   5   4       12.30       21.37      1.58 o 
  -2   5   4        3.03        0.90      0.48 o 
  -1   5   4     1031.05     1072.37      9.65 o 
   0   5   4        7.38       11.84      1.05 o 
   1   5   4      225.13      231.44      2.95 o 
   2   5   4        0.76        1.50      0.82 o 
   3   5   4      262.77      245.13      3.57 o 
   4   5   4       14.52       12.01      1.38 o 
   5   5   4      223.36      226.07      3.99 o 
   6   5   4       71.75       62.86      2.53 o 
   7   5   4        0.00        1.20      0.92 o 
   8   5   4       65.02       71.68      6.10 o 
   9   5   4        8.36       11.15      1.47 o 
  10   5   4        6.42       10.44      1.73 o 
  11   5   4       42.05       31.53      4.43 o 
 -11   6   4       47.80       47.94      8.69 o 
 -10   6   4       24.42       22.50      5.39 o 
  -9   6   4       25.40       26.47      3.81 o 
  -8   6   4       53.42       53.25      8.24 o 
  -7   6   4        3.98        3.37      0.71 o 
  -6   6   4      121.19      109.99      3.43 o 
  -5   6   4      106.28      116.68      4.16 o 
  -4   6   4       15.48       16.08      1.65 o 
  -3   6   4        1.49        1.57      0.60 o 
  -2   6   4       98.24       96.14      2.30 o 
  -1   6   4      500.65      512.94      5.18 o 
   0   6   4      228.10      235.91      3.16 o 
   1   6   4       12.73       13.57      1.58 o 
   2   6   4        6.49        9.32      1.15 o 
   3   6   4       42.68       39.26      2.56 o 
   4   6   4      107.20      108.41      2.75 o 
   5   6   4      150.09      152.51      5.45 o 
   6   6   4        4.17        2.54      0.81 o 
   7   6   4        0.34        0.99      0.83 o 
   8   6   4      124.36      127.83      4.21 o 
   9   6   4       33.30       30.15      3.14 o 
  10   6   4        0.00       -1.36      1.37 o 
  11   6   4        4.99        3.46      1.34 o 
 -10   7   4       27.93       24.83      3.70 o 
  -9   7   4       79.68       70.44     10.38 o 
  -8   7   4       18.13       21.35      4.71 o 
  -7   7   4        6.46        7.85      1.25 o 
  -6   7   4       81.06       84.44      3.12 o 
  -5   7   4      317.61      328.78      5.73 o 
  -4   7   4       25.78       24.48      2.22 o 
  -3   7   4        3.09        4.50      0.73 o 
  -2   7   4       69.98       56.90      3.39 o 
  -1   7   4        9.32        9.05      1.34 o 
   0   7   4       84.32       78.91      3.75 o 
   1   7   4      110.38      122.06      3.02 o 
   2   7   4        0.01       -0.52      0.92 o 
   3   7   4       35.19       40.26      2.90 o 
   4   7   4      878.99      914.33     15.89 o 
   5   7   4      412.59      445.80      6.06 o 
   6   7   4       16.22       17.95      2.32 o 
   7   7   4       40.31       42.43      2.96 o 
   8   7   4        9.77        6.95      1.64 o 
   9   7   4        3.06        3.35      1.21 o 
  10   7   4        1.14        1.68      1.29 o 
  -9   8   4       60.42       64.37      7.42 o 
  -8   8   4       24.65       22.44      3.04 o 
  -7   8   4        9.78        8.63      1.55 o 
  -6   8   4        0.18        0.67      1.01 o 
  -5   8   4       10.90        8.52      1.28 o 
  -4   8   4       49.29       46.98      2.85 o 
  -3   8   4      328.06      364.74      6.64 o 
  -2   8   4        1.28        2.95      1.00 o 
  -1   8   4       56.63       61.77      4.04 o 
   0   8   4      217.74      207.38      4.66 o 
   1   8   4      340.57      363.74      5.25 o 
   2   8   4      436.06      432.70      6.91 o 
   3   8   4        0.39        1.71      1.17 o 
   4   8   4       31.78       28.38      2.33 o 
   5   8   4       10.03        7.62      1.41 o 
   6   8   4       43.27       40.31      3.41 o 
   7   8   4       20.98       15.16      2.05 o 
   8   8   4        0.26        2.29      1.58 o 
   9   8   4       15.97        8.62      1.80 o 
  -8   9   4        0.08       -0.25      2.71 o 
  -7   9   4        2.12        4.47      1.53 o 
  -6   9   4       61.86       64.78      5.11 o 
  -5   9   4      116.52      118.44      7.83 o 
  -4   9   4        8.09        9.37      1.96 o 
  -3   9   4       36.71       34.26      3.55 o 
  -2   9   4       36.73       34.07      3.48 o 
  -1   9   4       35.33       37.43      3.40 o 
   0   9   4        4.61        4.85      1.00 o 
   1   9   4        0.23        1.50      0.79 o 
   2   9   4       54.29       61.18      3.58 o 
   3   9   4       19.76       16.81      3.12 o 
   4   9   4       19.04       15.16      1.87 o 
   5   9   4       25.28       21.21      2.16 o 
   6   9   4        4.07        5.69      1.65 o 
   7   9   4        1.32        3.11      1.24 o 
  -6  10   4        0.71        0.24      1.73 o 
  -5  10   4        0.46        0.62      1.17 o 
  -4  10   4       39.75       49.77      4.13 o 
  -3  10   4       28.03       24.27      3.42 o 
  -2  10   4       67.46       58.86      9.05 o 
  -1  10   4       58.48       58.00      3.76 o 
   0  10   4       10.44       10.60      2.80 o 
   1  10   4       27.32       33.95      4.12 o 
   2  10   4        0.59        2.28      1.25 o 
   3  10   4       66.14       79.60      8.00 o 
   4  10   4       10.40        9.63      1.61 o 
   5  10   4        1.44        4.32      2.06 o 
   6  10   4       45.02       49.30      3.10 o 
  -4  11   4        7.00        9.37      3.21 o 
  -3  11   4        0.16       -1.68      1.68 o 
  -2  11   4       76.44       72.67      8.09 o 
  -1  11   4        0.11       -0.50      3.59 o 
   0  11   4        7.47        5.59      1.89 o 
   1  11   4        0.10        1.02      1.85 o 
   2  11   4        3.55        6.25      1.57 o 
   3  11   4       24.51       27.92      2.79 o 
 -13   0   5       55.58       44.84     13.17 o 
 -11   0   5        1.07        4.70      1.45 o 
  -9   0   5        7.65        9.13      1.42 o 
  -7   0   5     7750.24     8233.04     40.82 o 
  -5   0   5       98.00       57.01      1.58 o 
  -3   0   5     5498.56     5377.67     32.63 o 
  -1   0   5     1799.77     1596.64      6.65 o 
   3   0   5     1315.46     1301.96      8.11 o 
   5   0   5       42.87       51.42      1.38 o 
   7   0   5     1290.21     1398.37     16.83 o 
   9   0   5       39.92       31.33      7.42 o 
  11   0   5       20.38       20.98      4.79 o 
 -13   1   5        9.90        8.17      2.30 o 
 -12   1   5       18.49       20.28      3.77 o 
 -11   1   5       77.05       88.37      8.54 o 
 -10   1   5        4.10        3.35      1.25 o 
  -9   1   5       44.85       51.11      2.60 o 
  -8   1   5       35.22       30.60      1.55 o 
  -7   1   5       43.96       35.16      1.68 o 
  -6   1   5       14.29       15.00      1.08 o 
  -5   1   5     4164.03     4337.62     31.02 o 
  -4   1   5     2098.25     2222.64     10.37 o 
  -3   1   5      710.70      805.98      4.95 o 
  -2   1   5      491.10      512.85      3.38 o 
  -1   1   5       12.01       11.92      0.37 o 
   0   1   5        4.26        0.66      0.67 o 
   1   1   5      633.75      536.53      4.08 o 
   2   1   5       12.05       15.31      1.63 o 
   3   1   5      324.34      330.65      4.52 o 
   4   1   5        0.00        0.43      0.44 o 
   5   1   5     1744.14     1916.87      7.67 o 
   6   1   5      267.26      263.03      3.35 o 
   7   1   5        0.30        0.73      0.93 o 
   8   1   5       69.48       54.30      4.48 o 
   9   1   5       32.92       32.99      6.05 o 
  10   1   5        9.21        7.97      2.01 o 
  11   1   5       23.62       26.89      5.85 o 
  12   1   5       13.49       13.00      3.93 o 
 -13   2   5       17.54       20.73      5.20 o 
 -12   2   5        0.14        1.55      2.44 o 
 -11   2   5       77.83       67.40      6.66 o 
 -10   2   5        1.53        1.43      1.14 o 
  -9   2   5        3.28        5.55      0.99 o 
  -8   2   5       26.24       27.18      2.58 o 
  -7   2   5        0.89        0.39      0.93 o 
  -6   2   5       79.34       90.59      1.85 o 
  -5   2   5      199.34      178.35      2.54 o 
  -4   2   5      133.90      115.90      1.48 o 
  -3   2   5      565.28      596.38      4.13 o 
  -2   2   5       70.22       65.53      1.52 o 
  -1   2   5     1214.60     1229.93      5.97 o 
   0   2   5     3376.44     3154.91     13.03 o 
   1   2   5      402.77      386.56      3.51 o 
   2   2   5     1848.55     1841.67      7.84 o 
   3   2   5      939.26      938.33      6.26 o 
   4   2   5       94.28       82.03      3.06 o 
   5   2   5      101.58      128.05      2.31 o 
   6   2   5        0.44        0.18      0.46 o 
   7   2   5       29.24       29.40      3.57 o 
   8   2   5       76.00       73.90     11.71 o 
   9   2   5      148.16      141.80      9.81 o 
  10   2   5        8.50        8.23      1.74 o 
  11   2   5        0.12       -1.49      1.76 o 
  12   2   5        1.98        2.46      1.45 o 
 -13   3   5       28.00       30.36     12.83 o 
 -12   3   5        0.36        2.00      1.19 o 
 -11   3   5       20.14       24.65      4.62 o 
 -10   3   5      115.31       96.94     10.50 o 
  -9   3   5       31.84       33.49      4.52 o 
  -8   3   5      341.23      314.14      4.52 o 
  -7   3   5        0.72        0.26      0.50 o 
  -6   3   5       90.81       79.11      3.24 o 
  -5   3   5      178.03      160.65      2.99 o 
  -4   3   5        1.27        5.39      0.73 o 
  -3   3   5       98.83      109.41      1.87 o 
  -2   3   5      119.69      138.50      2.08 o 
  -1   3   5      119.36      107.54      1.78 o 
   0   3   5     3752.89     3936.62     14.19 o 
   1   3   5     1136.98     1118.73      6.72 o 
   2   3   5      316.22      331.30      4.53 o 
   3   3   5     2779.02     2847.39     17.50 o 
   4   3   5     2165.58     2237.44     14.38 o 
   5   3   5       46.34       59.41      3.36 o 
   6   3   5       11.14       11.95      1.16 o 
   7   3   5      427.45      440.29      7.03 o 
   8   3   5      300.97      308.77     16.53 o 
   9   3   5       20.15       15.68      2.90 o 
  10   3   5       48.77       64.00      4.89 o 
  11   3   5        0.16        1.70      1.60 o 
  12   3   5       16.86       18.22      2.99 o 
 -12   4   5        0.46        1.56      0.92 o 
 -11   4   5        3.93        2.95      1.15 o 
 -10   4   5        0.53        2.29      0.97 o 
  -9   4   5        9.51       10.45      2.48 o 
  -8   4   5      122.47      116.38      2.37 o 
  -7   4   5      442.61      462.43      5.74 o 
  -6   4   5       58.26       60.30      2.00 o 
  -5   4   5      219.88      213.04      5.33 o 
  -4   4   5      403.22      443.78      4.01 o 
  -3   4   5       42.67       39.18      2.30 o 
  -2   4   5      741.98      743.94      7.78 o 
  -1   4   5     4159.90     4275.72     20.01 o 
   0   4   5      935.39      940.71      8.89 o 
   1   4   5      142.90      176.51      3.10 o 
   2   4   5      696.94      755.61      6.33 o 
   3   4   5      767.68      768.74      6.55 o 
   4   4   5      339.74      357.35      6.61 o 
   5   4   5       97.01       98.90      2.58 o 
   6   4   5      420.00      433.23      4.33 o 
   7   4   5       30.32       30.10      2.62 o 
   8   4   5       81.17       79.86      4.15 o 
   9   4   5        0.46        1.56      1.01 o 
  10   4   5      135.51      145.61      6.54 o 
  11   4   5       23.80       28.41      3.09 o 
  12   4   5        6.93        6.44      2.08 o 
 -12   5   5        9.33        7.88      4.25 o 
 -11   5   5       67.55       71.75     12.46 o 
 -10   5   5       50.58       39.86      6.08 o 
  -9   5   5       27.20       29.46      3.26 o 
  -8   5   5       11.21       10.39      1.32 o 
  -7   5   5      209.14      214.45      3.79 o 
  -6   5   5        8.48       12.21      1.21 o 
  -5   5   5      110.19      108.77      2.61 o 
  -4   5   5      688.13      740.77      6.93 o 
  -3   5   5      525.57      545.19      4.63 o 
  -2   5   5        0.50        0.76      0.84 o 
  -1   5   5       74.14       75.39      2.70 o 
   0   5   5     1970.38     1984.93      9.68 o 
   1   5   5       48.17       53.53      2.00 o 
   2   5   5       91.24       89.89      2.21 o 
   3   5   5        6.66        6.23      1.00 o 
   4   5   5       77.49       81.83      3.63 o 
   5   5   5     1202.94     1254.17     14.27 o 
   6   5   5      348.95      330.07      4.92 o 
   7   5   5        0.23       -0.80      1.46 o 
   8   5   5       35.98       29.64      3.51 o 
   9   5   5       41.25       44.57      5.44 o 
  10   5   5       21.48       19.14      2.65 o 
  11   5   5       39.68       31.41      5.52 o 
 -11   6   5       11.24       11.80      4.93 o 
 -10   6   5       11.86        8.53      2.96 o 
  -9   6   5       39.24       34.88      5.62 o 
  -8   6   5       52.50       49.07      3.06 o 
  -7   6   5       13.88       18.88      2.16 o 
  -6   6   5      129.50      131.31      3.22 o 
  -5   6   5      159.62      158.15      3.41 o 
  -4   6   5        0.12        0.98      1.06 o 
  -3   6   5        5.10        6.88      0.98 o 
  -2   6   5       76.23       81.62      4.44 o 
  -1   6   5       95.98      106.75      2.39 o 
   0   6   5       43.87       42.43      2.28 o 
   1   6   5      223.62      239.46      3.59 o 
   2   6   5      115.51      117.58      2.89 o 
   3   6   5        3.53        3.44      1.24 o 
   4   6   5      591.92      597.08      8.74 o 
   5   6   5       86.28       82.79      3.47 o 
   6   6   5       65.58       55.44      5.36 o 
   7   6   5      137.46      159.71      4.23 o 
   8   6   5      242.46      227.57      6.08 o 
   9   6   5        6.42        3.85      1.52 o 
  10   6   5       14.89       16.22      2.87 o 
 -10   7   5       28.83       28.41      5.13 o 
  -9   7   5        5.46        7.40      5.55 o 
  -8   7   5      109.60       99.51      6.15 o 
  -7   7   5       44.78       45.33      3.46 o 
  -6   7   5       59.79       66.56      3.22 o 
  -5   7   5       12.35       13.85      1.51 o 
  -4   7   5       88.09       92.53      6.05 o 
  -3   7   5       76.58       80.09      3.36 o 
  -2   7   5      210.17      208.68      7.79 o 
  -1   7   5      116.42      104.26      2.75 o 
   0   7   5        5.65        4.45      0.69 o 
   1   7   5      185.10      173.28      3.99 o 
   2   7   5       90.66       91.25      3.11 o 
   3   7   5       12.50        8.15      1.27 o 
   4   7   5       16.18       18.02      1.74 o 
   5   7   5       29.79       42.72      3.89 o 
   6   7   5      266.37      252.64      5.42 o 
   7   7   5        8.43        7.29      1.41 o 
   8   7   5        0.23        1.76      1.06 o 
   9   7   5        0.56        3.18      1.24 o 
  10   7   5        1.58        2.31      1.15 o 
  -9   8   5       12.16       16.05      5.45 o 
  -8   8   5       11.49       15.68      3.01 o 
  -7   8   5        3.36        5.74      1.31 o 
  -6   8   5      127.33      124.68      6.37 o 
  -5   8   5       11.89       11.94      1.70 o 
  -4   8   5        8.33        9.53      1.37 o 
  -3   8   5      155.85      152.11      6.70 o 
  -2   8   5        6.73        6.94      1.44 o 
  -1   8   5        0.63        0.65      1.04 o 
   0   8   5       79.94       77.00      4.26 o 
   1   8   5       95.39       90.62      3.36 o 
   2   8   5       13.10       12.32      1.38 o 
   3   8   5      155.45      154.69      3.54 o 
   4   8   5        0.52        0.30      0.96 o 
   5   8   5        8.06        6.84      1.22 o 
   6   8   5       39.26       38.26      4.38 o 
   7   8   5        6.84        5.64      1.68 o 
   8   8   5       80.48       75.07      9.77 o 
   9   8   5        5.30        6.68      3.91 o 
  -8   9   5        0.89        0.29      2.33 o 
  -7   9   5        1.26        2.13      1.03 o 
  -6   9   5       34.93       32.32      3.16 o 
  -5   9   5       90.06       94.65      5.53 o 
  -4   9   5      114.01      122.54      7.25 o 
  -3   9   5       28.47       30.00      4.13 o 
  -2   9   5       60.96       63.15      3.46 o 
  -1   9   5       25.33       18.85      1.89 o 
   0   9   5       19.94       18.67      3.12 o 
   1   9   5       15.68       14.48      1.53 o 
   2   9   5        0.19       -0.65      1.12 o 
   3   9   5       50.56       58.56      2.81 o 
   4   9   5       18.63       15.61      1.84 o 
   5   9   5       14.32       17.15      2.38 o 
   6   9   5       33.33       31.57      5.12 o 
   7   9   5       15.50       15.75      4.34 o 
  -6  10   5        3.57        3.25      1.85 o 
  -5  10   5        5.14        3.72      2.09 o 
  -4  10   5       50.73       44.17      4.81 o 
  -3  10   5       13.60       11.21      2.94 o 
  -2  10   5        0.86        2.20      1.11 o 
  -1  10   5        2.71        4.22      1.10 o 
   0  10   5       33.53       39.55      3.70 o 
   1  10   5       64.92       67.12      7.40 o 
   2  10   5        1.36        1.77      0.92 o 
   3  10   5       63.54       68.07      3.82 o 
   4  10   5       18.47       15.50      2.09 o 
   5  10   5       42.05       32.65      3.40 o 
  -3  11   5        0.30        2.66      1.25 o 
  -2  11   5        1.75        2.71      1.22 o 
  -1  11   5       57.49       62.70      7.71 o 
   0  11   5        5.05        2.86      1.72 o 
   1  11   5        1.24        1.51      1.80 o 
   2  11   5        7.19        8.45      1.82 o 
   3  11   5       46.65       56.95      4.05 o 
 -12   0   6       30.89       28.16      8.97 o 
 -10   0   6      168.00      177.72      4.89 o 
  -8   0   6      451.48      472.76      7.98 o 
  -6   0   6     2122.99     2070.44     12.10 o 
  -4   0   6     4218.88     4532.73     52.19 o 
  -2   0   6     6297.73     5818.31     19.63 o 
   0   0   6      474.70      478.58      5.37 o 
   2   0   6     3562.74     3386.95     16.66 o 
   4   0   6      568.21      639.59      6.65 o 
   6   0   6       38.54       42.52      3.84 o 
   8   0   6       15.31       13.44      3.07 o 
  10   0   6      172.77      180.13      9.47 o 
  12   0   6       40.65       37.53      5.74 o 
 -13   1   6       14.50        9.56      3.23 o 
 -12   1   6        0.07        2.55      1.14 o 
 -11   1   6       41.52       37.47      6.49 o 
 -10   1   6       13.50       16.90      2.68 o 
  -9   1   6      343.66      335.48      4.32 o 
  -8   1   6     1184.49     1251.08      7.72 o 
  -7   1   6       89.18       80.58      2.23 o 
  -6   1   6     1415.91     1653.69      9.67 o 
  -5   1   6      264.94      260.11      4.48 o 
  -4   1   6      659.13      701.47      4.94 o 
  -3   1   6      266.69      292.15      3.20 o 
  -2   1   6      578.33      591.60      3.40 o 
  -1   1   6       40.11       31.99      1.13 o 
   0   1   6      238.33      203.89      2.52 o 
   1   1   6     1325.91     1246.05      6.95 o 
   2   1   6     1614.26     1652.39      8.37 o 
   3   1   6       29.03       26.61      1.07 o 
   4   1   6     1586.34     1704.49     14.26 o 
   5   1   6      172.95      159.16      1.84 o 
   6   1   6       97.89       94.39      2.33 o 
   7   1   6       81.44       85.26      4.37 o 
   8   1   6       78.34       98.18      5.11 o 
   9   1   6      216.41      210.04      7.46 o 
  10   1   6       31.83       28.87      4.28 o 
  11   1   6       14.02       12.39      2.55 o 
  12   1   6       15.44       23.44      6.03 o 
 -13   2   6        0.91        4.58      1.32 o 
 -12   2   6       29.87       36.27      6.38 o 
 -11   2   6       25.79       19.38      4.15 o 
 -10   2   6       16.05       24.93      3.84 o 
  -9   2   6        1.84        0.94      0.66 o 
  -8   2   6      101.11       82.72      1.66 o 
  -7   2   6       98.44      108.17      1.95 o 
  -6   2   6       21.07       29.02      1.46 o 
  -5   2   6     1036.68     1113.40      6.03 o 
  -3   2   6      723.32      771.24      5.10 o 
  -2   2   6       32.44       27.14      0.94 o 
  -1   2   6      304.57      298.16      2.71 o 
   0   2   6       22.50       17.96      1.40 o 
   1   2   6      262.64      266.50      3.04 o 
   2   2   6       10.65       16.26      1.50 o 
   3   2   6       20.70       22.72      1.34 o 
   4   2   6     1190.54     1277.57      7.36 o 
   5   2   6        7.25        5.13      1.86 o 
   6   2   6       37.67       32.23      1.14 o 
   7   2   6      294.45      294.45      5.32 o 
   8   2   6        0.02        0.88      4.95 o 
   9   2   6      249.00      233.32      6.82 o 
  10   2   6       97.10       96.45     11.61 o 
  11   2   6        2.74        1.07      1.49 o 
  12   2   6        3.37       -0.01      2.00 o 
 -13   3   6        5.00        0.43      1.84 o 
 -12   3   6        1.26        1.07      1.32 o 
 -11   3   6        2.28        3.11      1.32 o 
 -10   3   6      133.91      135.35      5.37 o 
  -9   3   6      154.35      154.84      4.53 o 
  -8   3   6        5.75        5.72      0.90 o 
  -7   3   6        1.30        0.17      0.49 o 
  -6   3   6       51.00       56.99      1.70 o 
  -5   3   6       28.66       25.78      1.65 o 
  -4   3   6      274.91      302.74      3.02 o 
  -3   3   6       39.98       47.91      1.82 o 
  -2   3   6      367.02      374.33      4.53 o 
  -1   3   6      422.49      443.93      5.36 o 
   0   3   6       73.42       65.80      1.65 o 
   1   3   6      103.03       88.95      1.94 o 
   2   3   6        2.07        1.49      0.49 o 
   3   3   6        5.50        6.96      1.05 o 
   4   3   6        9.72        8.31      0.93 o 
   5   3   6      914.02      966.22      9.36 o 
   6   3   6       67.56       63.73      2.85 o 
   7   3   6       36.11       30.42      4.49 o 
   8   3   6        6.43        9.36      3.05 o 
   9   3   6       24.16       27.27      3.34 o 
  10   3   6        0.36        2.64      1.50 o 
  11   3   6        0.00        1.78      1.85 o 
  12   3   6       36.71       31.13      3.83 o 
 -12   4   6        0.94        1.92      1.33 o 
 -11   4   6        0.00        1.26      1.10 o 
 -10   4   6       33.47       32.81      5.29 o 
  -9   4   6       22.19       24.02      3.56 o 
  -8   4   6       83.54       68.08      3.15 o 
  -7   4   6       11.23       16.04      1.86 o 
  -6   4   6       41.45       44.62      1.72 o 
  -5   4   6      245.15      253.20      3.17 o 
  -4   4   6      443.31      501.68      3.90 o 
  -3   4   6      570.19      602.16      5.19 o 
  -2   4   6      130.92      122.55      2.39 o 
  -1   4   6      328.64      322.00      5.26 o 
   0   4   6      167.80      132.05      3.16 o 
   1   4   6      162.90      154.46      2.61 o 
   2   4   6       87.25      104.76      2.50 o 
   3   4   6      121.24      115.12      3.27 o 
   4   4   6      738.55      743.45      8.06 o 
   5   4   6       32.00       31.56      1.60 o 
   6   4   6       56.86       55.53      2.88 o 
   7   4   6      107.94      118.93      3.17 o 
   8   4   6        5.23        3.38      1.00 o 
   9   4   6        0.86        1.11      2.39 o 
  10   4   6        1.33        1.60      1.06 o 
  11   4   6      161.94      184.71     17.90 o 
 -12   5   6       35.41       35.31      9.40 o 
 -11   5   6       11.46       18.28      3.69 o 
 -10   5   6       87.01       82.74     11.91 o 
  -9   5   6      102.81      100.80     12.23 o 
  -8   5   6        1.11        2.31      0.97 o 
  -7   5   6      112.67      107.44      4.40 o 
  -6   5   6       20.10       22.31      1.74 o 
  -5   5   6       64.33       70.26      2.45 o 
  -4   5   6      213.96      212.90      3.05 o 
  -3   5   6       33.53       42.43      2.23 o 
  -2   5   6       38.04       26.99      2.40 o 
  -1   5   6      506.64      520.26      4.75 o 
   0   5   6      369.04      387.23      3.52 o 
   1   5   6       19.96       18.34      1.29 o 
   2   5   6      176.00      169.77      3.20 o 
   3   5   6      446.01      404.44      5.01 o 
   4   5   6       75.82       81.44      3.02 o 
   5   5   6        4.12        2.15      0.71 o 
   6   5   6      301.53      298.10      5.71 o 
   7   5   6       57.77       58.25      3.55 o 
   8   5   6      132.48      137.50      5.38 o 
   9   5   6       11.07        8.96      1.92 o 
  10   5   6       14.68       15.00      2.39 o 
  11   5   6        1.03        2.68      1.56 o 
 -11   6   6        3.01        3.72      3.13 o 
 -10   6   6      262.04      301.84      9.15 o 
  -9   6   6       19.26       13.38      2.47 o 
  -8   6   6        0.81        1.53      1.77 o 
  -7   6   6      172.13      176.79      5.60 o 
  -6   6   6      183.45      175.27      4.20 o 
  -5   6   6        2.10        2.30      1.03 o 
  -4   6   6       39.11       41.23      2.39 o 
  -3   6   6      125.14      130.73      4.85 o 
  -2   6   6       11.25        9.39      2.39 o 
  -1   6   6      352.79      365.94      4.18 o 
   0   6   6      180.93      182.73      2.94 o 
   1   6   6       73.92       67.83      2.62 o 
   2   6   6       21.16       23.26      1.50 o 
   3   6   6      467.23      472.10      7.32 o 
   4   6   6       15.75       18.67      2.16 o 
   5   6   6     1508.04     1587.74     10.08 o 
   6   6   6      227.06      220.25      5.03 o 
   7   6   6       23.25       17.93      2.14 o 
   8   6   6       32.99       34.82      3.11 o 
   9   6   6        0.00        2.00      0.95 o 
  10   6   6       15.37        9.16      2.52 o 
 -10   7   6       12.87       17.38      4.80 o 
  -9   7   6       37.26       32.34      4.92 o 
  -8   7   6        2.90        4.03      1.35 o 
  -7   7   6      100.94       96.89      8.21 o 
  -6   7   6      148.10      154.99      8.51 o 
  -5   7   6        1.15        1.27      0.61 o 
  -4   7   6      107.28      103.67      3.87 o 
  -3   7   6       31.08       30.85      2.96 o 
  -2   7   6      115.84      122.46      7.59 o 
  -1   7   6       43.51       39.17      2.73 o 
   0   7   6      191.21      183.01      4.48 o 
   1   7   6       14.41       10.47      1.46 o 
   2   7   6      569.29      572.63      8.87 o 
   3   7   6      396.14      406.78      6.13 o 
   4   7   6      134.59      131.32      4.08 o 
   5   7   6      311.96      282.32      5.60 o 
   6   7   6       46.49       47.15      4.07 o 
   7   7   6       67.83       50.68      5.78 o 
   8   7   6       33.27       31.16      3.09 o 
   9   7   6       14.00       10.83      1.88 o 
  -9   8   6       62.33       79.98      5.70 o 
  -8   8   6       14.09       14.03      2.95 o 
  -7   8   6        2.92        5.00      1.58 o 
  -6   8   6       72.31       63.61      8.31 o 
  -5   8   6        7.55        8.23      1.33 o 
  -4   8   6      322.29      354.21      6.37 o 
  -3   8   6        0.23        2.25      1.05 o 
  -2   8   6      410.39      418.22      6.37 o 
  -1   8   6        1.66        6.72      1.55 o 
   0   8   6       68.24       60.20      5.07 o 
   1   8   6       72.74       88.14      3.58 o 
   2   8   6       36.79       34.61      2.47 o 
   3   8   6       27.61       21.17      2.25 o 
   4   8   6      292.29      302.48      5.77 o 
   5   8   6      204.30      200.59      5.14 o 
   6   8   6        3.42        2.44      1.22 o 
   7   8   6       16.98       17.20      1.76 o 
   8   8   6        8.07        6.85      1.51 o 
  -8   9   6        0.61        1.73      1.69 o 
  -7   9   6        2.83        1.18      1.25 o 
  -6   9   6       36.01       34.72      4.00 o 
  -5   9   6       43.95       37.18      3.91 o 
  -4   9   6        6.50        6.79      1.63 o 
  -3   9   6       16.23       16.25      2.07 o 
  -2   9   6        1.98        2.79      0.92 o 
  -1   9   6       23.98       16.84      2.13 o 
   0   9   6       99.88      105.75      8.10 o 
   1   9   6       70.65       84.37      6.17 o 
   2   9   6       81.54       77.91      5.48 o 
   3   9   6        1.57        1.35      1.19 o 
   4   9   6       33.73       33.02      2.49 o 
   5   9   6        1.65        2.11      1.01 o 
   6   9   6        0.01        5.06      1.50 o 
   7   9   6       10.32        9.90      1.87 o 
  -6  10   6       13.63       10.56      1.81 o 
  -5  10   6        0.29       -0.56      1.76 o 
  -4  10   6        0.33        2.55      1.48 o 
  -3  10   6        0.98       -0.79      1.21 o 
  -2  10   6        1.92        3.05      1.78 o 
  -1  10   6       83.20       84.85      7.81 o 
   0  10   6       49.41       54.13      4.87 o 
   1  10   6        1.01        2.15      1.90 o 
   2  10   6       11.20        7.02      1.70 o 
   3  10   6       88.99       91.46      8.96 o 
   4  10   6       13.62       15.33      2.04 o 
   5  10   6        0.00        1.30      1.39 o 
  -3  11   6       16.55       16.46      2.43 o 
  -2  11   6        4.74        5.34      1.37 o 
  -1  11   6        0.03        2.05      1.39 o 
   0  11   6        4.27        4.41      2.02 o 
   1  11   6        2.54        3.32      1.47 o 
   2  11   6        3.67        4.74      1.72 o 
 -13   0   7        0.14        3.86      2.77 o 
 -11   0   7      330.92      350.00     15.64 o 
  -9   0   7      226.43      232.60      4.55 o 
  -7   0   7      109.10       96.51      3.33 o 
  -5   0   7      427.91      405.65      6.57 o 
  -3   0   7      862.45      881.25      5.97 o 
  -1   0   7     1126.30     1057.71     10.22 o 
   1   0   7     1254.38     1197.87      8.21 o 
   3   0   7      128.40      111.30      2.95 o 
   5   0   7      413.81      410.72      4.90 o 
   7   0   7      273.53      250.88      8.13 o 
   9   0   7      383.88      401.08     11.83 o 
  11   0   7      319.27      383.90     12.06 o 
 -13   1   7        7.54        8.45      1.71 o 
 -12   1   7       19.82       16.93      4.34 o 
 -11   1   7       34.71       31.36      6.32 o 
 -10   1   7       49.34       47.09      6.07 o 
  -9   1   7      539.00      546.56      6.42 o 
  -8   1   7       99.16       99.16      1.85 o 
  -7   1   7      784.38      805.47      5.65 o 
  -6   1   7       68.33       64.86      1.94 o 
  -5   1   7      170.91      155.70      1.40 o 
  -4   1   7      237.36      247.41      3.30 o 
  -3   1   7     1122.07     1109.66      5.80 o 
  -2   1   7      167.09      148.79      1.13 o 
  -1   1   7      491.34      516.60      4.22 o 
   0   1   7      263.82      269.90      3.58 o 
   1   1   7      133.67      169.81      2.28 o 
   2   1   7     1274.30     1291.14      8.01 o 
   3   1   7      475.21      494.36      6.53 o 
   4   1   7       31.22       38.33      1.40 o 
   5   1   7       18.25       24.79      1.39 o 
   6   1   7      137.32      124.57      2.68 o 
   7   1   7      102.45       94.61      2.23 o 
   8   1   7       23.60       26.74      4.27 o 
   9   1   7      118.30      135.40      6.65 o 
  10   1   7       52.03       54.99      7.06 o 
  11   1   7      195.67      223.60      6.76 o 
  12   1   7       38.79       37.52      4.51 o 
 -13   2   7        0.36        1.53      3.05 o 
 -12   2   7       35.54       32.18      4.89 o 
 -11   2   7       43.80       39.00      7.32 o 
 -10   2   7       81.01       59.62      4.03 o 
  -9   2   7       27.96       23.06      2.43 o 
  -8   2   7      394.47      379.65      6.91 o 
  -7   2   7        0.55        0.60      0.50 o 
  -6   2   7      313.29      298.81      2.73 o 
  -5   2   7        4.37        2.62      0.64 o 
  -4   2   7       90.41       77.44      1.58 o 
  -3   2   7      268.47      257.65      3.52 o 
  -2   2   7      317.16      323.51      5.83 o 
  -1   2   7      221.51      210.40      2.28 o 
   0   2   7        6.28        6.45      0.83 o 
   1   2   7      508.93      573.95      4.86 o 
   2   2   7     1212.84     1222.62     11.11 o 
   3   2   7       14.76       16.82      1.36 o 
   4   2   7        3.12        0.50      0.53 o 
   5   2   7        6.41       10.85      1.00 o 
   6   2   7       25.16       20.51      1.38 o 
   7   2   7      131.99      138.18      4.72 o 
   8   2   7      270.31      265.34     21.51 o 
   9   2   7       12.04       12.75      2.79 o 
  10   2   7       36.86       37.19      6.17 o 
  11   2   7        2.30        3.44      1.80 o 
  12   2   7       16.41       15.87      4.60 o 
 -13   3   7        6.97        3.27      1.63 o 
 -12   3   7        0.64        1.55      1.09 o 
 -11   3   7       15.91       17.36      4.26 o 
 -10   3   7      124.11      125.83      4.74 o 
  -9   3   7      273.67      290.84      6.10 o 
  -8   3   7      441.30      422.67      8.17 o 
  -7   3   7        0.67        0.55      0.49 o 
  -6   3   7      120.10      123.28      2.09 o 
  -5   3   7      195.03      186.72      4.55 o 
  -4   3   7        0.90        7.22      0.73 o 
  -3   3   7      348.49      405.63      3.91 o 
  -2   3   7      363.99      390.58      4.84 o 
  -1   3   7       90.06       75.04      2.32 o 
   0   3   7     2618.93     2634.80     12.88 o 
   1   3   7        3.48        2.30      0.51 o 
   2   3   7       42.01       64.38      3.26 o 
   3   3   7       49.21       48.97      2.95 o 
   4   3   7      777.93      819.08      6.54 o 
   5   3   7        4.29        2.92      0.58 o 
   6   3   7       60.35       51.61      3.25 o 
   7   3   7       87.07       86.79      3.04 o 
   8   3   7       82.70       76.26     10.76 o 
   9   3   7      273.52      289.26      8.37 o 
  10   3   7      100.72      105.15     10.40 o 
  11   3   7        0.15       -0.05      1.77 o 
  12   3   7       41.75       39.30      8.15 o 
 -12   4   7       14.73        6.98      3.44 o 
 -11   4   7        4.01        4.73      2.70 o 
 -10   4   7      162.96      161.07     10.47 o 
  -9   4   7        3.09        1.75      1.30 o 
  -8   4   7      217.66      243.77      4.44 o 
  -7   4   7       28.09       30.54      2.10 o 
  -6   4   7        3.09        0.83      0.43 o 
  -5   4   7       42.99       46.87      2.50 o 
  -4   4   7      169.81      167.99      2.90 o 
  -3   4   7       71.23       77.69      1.72 o 
  -2   4   7      275.20      292.02      3.99 o 
  -1   4   7     1823.86     1934.60      9.03 o 
   0   4   7     4062.34     4415.78     17.66 o 
   1   4   7       42.76       37.71      3.40 o 
   2   4   7        6.50        9.13      1.06 o 
   3   4   7      161.17      153.45      2.44 o 
   4   4   7       31.55       33.63      3.54 o 
   5   4   7        4.84        3.82      0.92 o 
   6   4   7       64.17       57.67      2.58 o 
   7   4   7      328.95      362.82      8.03 o 
   8   4   7       39.64       37.55      3.27 o 
   9   4   7        0.26        2.73      1.80 o 
  10   4   7       38.10       32.32      4.17 o 
  11   4   7        0.74        3.61      1.64 o 
 -12   5   7       13.80        7.30      2.31 o 
 -11   5   7       22.76       25.57      5.44 o 
 -10   5   7      156.47      162.87     14.73 o 
  -9   5   7        3.62        3.62      1.38 o 
  -8   5   7       38.31       41.02      2.90 o 
  -7   5   7       59.87       53.56      4.29 o 
  -6   5   7      239.95      223.52      5.37 o 
  -5   5   7       87.66       86.26      2.72 o 
  -4   5   7       89.33       98.45      3.64 o 
  -3   5   7       83.13       89.99      5.39 o 
  -2   5   7       41.55       40.85      2.17 o 
  -1   5   7      544.51      524.85      5.76 o 
   0   5   7        5.29        4.11      0.91 o 
   1   5   7      326.21      344.73      5.52 o 
   2   5   7       22.96       25.51      2.44 o 
   3   5   7       10.01       12.57      1.80 o 
   4   5   7        0.10        0.47      0.60 o 
   5   5   7     1156.42     1273.75     15.16 o 
   6   5   7      177.41      177.45      4.40 o 
   7   5   7      200.52      202.63      5.33 o 
   8   5   7      149.70      151.82      4.22 o 
   9   5   7        0.66        0.82      2.17 o 
  10   5   7       25.08       21.32      3.59 o 
  11   5   7        0.69        2.54      1.99 o 
 -11   6   7        1.71       -3.63      3.63 o 
 -10   6   7       84.61       75.20     17.55 o 
  -9   6   7       34.39       39.01      4.08 o 
  -8   6   7      156.80      151.23      4.17 o 
  -7   6   7       10.66        9.91      2.67 o 
  -6   6   7      356.50      375.30      7.32 o 
  -5   6   7      132.75      136.99      3.83 o 
  -4   6   7       35.21       35.15      3.06 o 
  -3   6   7       17.09       25.53      2.16 o 
  -2   6   7       99.31      101.11      3.81 o 
  -1   6   7        1.30        2.63      0.83 o 
   0   6   7        1.20        1.83      0.71 o 
   1   6   7        6.12        9.13      1.68 o 
   2   6   7      395.31      403.80      4.84 o 
   3   6   7      277.07      295.02      5.33 o 
   4   6   7        4.05        0.43      1.67 o 
   5   6   7        1.84        1.23      0.68 o 
   6   6   7        6.13        6.36      0.75 o 
   7   6   7       12.36        7.41      1.56 o 
   8   6   7      168.74      183.71      4.51 o 
   9   6   7       48.19       36.43      4.82 o 
  10   6   7        2.45        3.76      2.33 o 
 -10   7   7       84.37       82.98     12.92 o 
  -9   7   7       90.62       92.26     15.19 o 
  -8   7   7       13.89        7.58      1.99 o 
  -7   7   7        5.33        8.80      1.62 o 
  -6   7   7       15.72       24.18      4.16 o 
  -5   7   7       20.36       19.38      2.24 o 
  -4   7   7      110.86      111.65      7.26 o 
  -3   7   7      334.64      350.31      5.94 o 
  -2   7   7      104.00      103.16      4.98 o 
  -1   7   7      506.05      531.72      7.82 o 
   0   7   7      117.02      117.22      4.13 o 
   1   7   7      165.69      171.31      4.41 o 
   2   7   7      167.33      172.33      4.67 o 
   3   7   7        2.01        1.38      1.49 o 
   4   7   7       81.34       75.07      3.46 o 
   5   7   7       99.76       90.37      4.95 o 
   6   7   7      250.18      253.58      5.26 o 
   7   7   7      151.65      162.13      4.79 o 
   8   7   7        0.03        1.73      1.11 o 
   9   7   7        2.20        1.34      1.82 o 
  -9   8   7       16.31       21.21      6.01 o 
  -8   8   7       10.95       14.30      3.68 o 
  -7   8   7        1.36        1.19      1.26 o 
  -6   8   7      125.36      133.79      6.46 o 
  -5   8   7      210.32      216.22     10.21 o 
  -4   8   7       37.06       32.08      3.40 o 
  -3   8   7        0.97        1.30      1.27 o 
  -2   8   7       15.54       14.86      1.23 o 
  -1   8   7      172.77      163.33      6.71 o 
   0   8   7        3.66        2.52      3.10 o 
   1   8   7      174.72      164.35      6.34 o 
   2   8   7        0.68        0.69      1.44 o 
   3   8   7       30.24       34.93      3.70 o 
   4   8   7       91.15       96.34      5.37 o 
   5   8   7        1.33        3.65      1.66 o 
   6   8   7      119.57      131.31      9.01 o 
   7   8   7        0.03       -0.06      1.23 o 
   8   8   7       49.27       51.24      4.59 o 
  -8   9   7       35.35       29.44      5.82 o 
  -7   9   7       11.18        6.61      1.44 o 
  -6   9   7        0.02        1.23      2.22 o 
  -5   9   7        0.95        0.47      0.81 o 
  -4   9   7      145.69      156.11      9.70 o 
  -3   9   7      189.54      188.50      9.46 o 
  -2   9   7        8.36        3.18      1.48 o 
  -1   9   7        4.75        3.51      0.94 o 
   0   9   7       62.89       70.14      7.76 o 
   1   9   7        2.20        2.71      3.02 o 
   2   9   7        0.00        1.64      1.86 o 
   3   9   7        9.60        6.81      1.74 o 
   4   9   7       35.32       34.36      2.54 o 
   5   9   7        9.72        8.79      1.47 o 
   6   9   7        6.19        2.40      1.60 o 
   7   9   7        0.56        1.26      0.92 o 
  -6  10   7        1.06        2.17      1.28 o 
  -5  10   7       43.46       36.75      4.26 o 
  -4  10   7       60.87       59.48      6.43 o 
  -3  10   7       17.69       15.73      2.04 o 
  -2  10   7       34.77       37.48      3.11 o 
  -1  10   7        7.45        6.22      2.57 o 
   0  10   7        8.25       10.67      1.94 o 
   1  10   7        4.61        4.17      1.34 o 
   2  10   7        4.89        5.85      3.08 o 
   3  10   7        5.21        3.74      1.65 o 
   4  10   7        7.03        7.18      1.73 o 
   5  10   7        3.32        3.30      1.38 o 
  -2  11   7       16.34       16.08      2.55 o 
  -1  11   7       86.06       86.15     10.25 o 
   0  11   7       40.88       44.94      8.24 o 
   1  11   7        6.78        6.69      1.88 o 
 -12   0   8       34.27       21.18      6.88 o 
 -10   0   8      552.75      604.69     13.19 o 
  -8   0   8     1186.03     1213.32     14.38 o 
  -6   0   8       17.98       14.68      1.83 o 
  -4   0   8      217.79      237.35      5.84 o 
  -2   0   8        2.01        1.37      0.51 o 
   0   0   8      141.36      167.24      3.06 o 
   2   0   8       17.88       25.94      1.82 o 
   4   0   8     1736.61     1893.42     13.63 o 
   6   0   8      213.70      212.88      3.80 o 
   8   0   8      169.03      160.90      7.40 o 
  10   0   8       91.39       76.00     14.26 o 
  12   0   8        0.33        3.79      3.84 o 
 -13   1   8        0.01       -1.54      1.65 o 
 -12   1   8       92.40       68.16     13.06 o 
 -11   1   8        3.33        6.01      2.34 o 
 -10   1   8        6.31        5.70      1.20 o 
  -9   1   8      103.00      113.65      3.15 o 
  -8   1   8       39.97       38.18      2.13 o 
  -7   1   8      503.80      492.12      4.42 o 
  -6   1   8        0.00        0.62      0.38 o 
  -5   1   8        2.70        5.46      0.92 o 
  -4   1   8      858.86      910.71     10.04 o 
  -3   1   8     1042.54     1019.81      5.98 o 
  -2   1   8        0.36       -0.06      0.35 o 
  -1   1   8     1299.66     1311.73      5.61 o 
   0   1   8      169.49      171.04      2.81 o 
   1   1   8      246.09      259.86      3.41 o 
   2   1   8      783.31      824.15      5.95 o 
   3   1   8       61.21       52.99      2.67 o 
   4   1   8      214.53      254.34      4.45 o 
   5   1   8        5.90        8.98      0.85 o 
   6   1   8      104.86      109.06      1.81 o 
   7   1   8      259.09      268.73      6.98 o 
   8   1   8      154.47      149.81      5.20 o 
   9   1   8        0.57        3.32      2.14 o 
  10   1   8        1.33       -0.47      2.25 o 
  11   1   8       44.62       43.06      3.68 o 
  12   1   8       73.30       63.42     15.00 o 
 -13   2   8        7.11        6.16      3.39 o 
 -12   2   8       22.75       15.86      2.85 o 
 -11   2   8        0.48        0.90      1.34 o 
 -10   2   8       15.10       15.40      2.23 o 
  -9   2   8      633.26      612.65      7.20 o 
  -8   2   8        0.74        1.29      0.78 o 
  -7   2   8      259.74      246.48      3.53 o 
  -6   2   8      223.12      241.45      4.39 o 
  -5   2   8      154.61      147.74      2.42 o 
  -4   2   8      140.06      136.95      1.78 o 
  -3   2   8      583.57      631.87      8.40 o 
  -2   2   8      141.57      134.37      2.25 o 
  -1   2   8     1917.48     1940.73      9.89 o 
   0   2   8     3630.08     3916.66     20.20 o 
   1   2   8      152.41      173.10      2.97 o 
   2   2   8        4.71        3.15      0.59 o 
   3   2   8      126.04      148.87      2.33 o 
   4   2   8      195.41      225.37      2.92 o 
   5   2   8        0.40        0.76      0.56 o 
   6   2   8      128.30      127.44      2.57 o 
   7   2   8      203.50      217.90      4.98 o 
   8   2   8       29.79       24.23      4.16 o 
   9   2   8       27.90       26.56      3.76 o 
  10   2   8       77.37       83.84     14.83 o 
  11   2   8        9.67       12.29      2.44 o 
  12   2   8        3.84        3.61      3.26 o 
 -13   3   8        3.66        1.68      2.11 o 
 -12   3   8        2.27       -1.70      2.88 o 
 -11   3   8       21.00       15.60      2.73 o 
 -10   3   8       25.93       22.53      2.66 o 
  -9   3   8       94.14       92.39      2.98 o 
  -8   3   8      257.06      258.76      5.50 o 
  -7   3   8      188.83      192.90      3.84 o 
  -6   3   8        6.78        6.18      1.24 o 
  -5   3   8        0.75        1.94      0.58 o 
  -4   3   8      723.28      749.63      4.64 o 
  -3   3   8       11.20        6.13      0.84 o 
  -2   3   8      589.10      597.18      4.49 o 
  -1   3   8        1.83        0.77      0.64 o 
   0   3   8      201.38      179.17      2.37 o 
   1   3   8     1276.83     1353.44     13.39 o 
   2   3   8      184.17      247.80      4.41 o 
   3   3   8      538.57      558.93      5.11 o 
   4   3   8       60.13       57.18      2.40 o 
   5   3   8       50.27       58.65      2.45 o 
   6   3   8       94.63       73.46      2.75 o 
   7   3   8       94.02       94.51      3.87 o 
   8   3   8        7.22        9.15      2.76 o 
   9   3   8       36.57       45.03      7.36 o 
  10   3   8       40.55       39.68      7.90 o 
  11   3   8       60.43       67.46     12.56 o 
 -12   4   8        0.71       -0.84      3.13 o 
 -11   4   8       62.31       51.76     11.15 o 
 -10   4   8       49.50       43.79      8.34 o 
  -9   4   8       21.81       20.76      2.08 o 
  -8   4   8       95.80       87.94      4.93 o 
  -7   4   8      183.58      185.92      4.79 o 
  -6   4   8      108.43      105.17      3.31 o 
  -5   4   8      352.14      338.17      6.48 o 
  -4   4   8       34.38       38.91      1.82 o 
  -3   4   8       12.01       11.08      0.88 o 
  -2   4   8        4.64        2.96      0.89 o 
  -1   4   8     2336.67     2415.21     11.22 o 
   0   4   8        1.76        1.02      0.47 o 
   1   4   8       38.44       42.88      2.04 o 
   2   4   8        6.18        9.86      1.27 o 
   3   4   8      596.29      614.40      5.17 o 
   4   4   8        7.39        7.11      0.96 o 
   5   4   8      566.63      543.73      7.13 o 
   6   4   8        3.40        5.67      1.08 o 
   7   4   8       45.70       51.56      4.66 o 
   8   4   8       11.05        4.57      2.62 o 
   9   4   8        1.59        2.88      1.66 o 
  10   4   8       17.18       20.29      2.90 o 
  11   4   8       23.17       26.79      3.83 o 
 -12   5   8        8.02        9.58      2.96 o 
 -11   5   8        3.52        0.30      1.11 o 
 -10   5   8       98.43       94.13     13.21 o 
  -9   5   8       69.23       62.79     11.12 o 
  -8   5   8       66.81       67.61      4.64 o 
  -7   5   8       23.74       23.47      2.36 o 
  -6   5   8        2.17        0.85      1.34 o 
  -5   5   8       56.69       52.53      2.77 o 
  -4   5   8      143.09      140.14      4.01 o 
  -3   5   8      408.13      420.90      7.24 o 
  -2   5   8      106.99       99.30      2.90 o 
  -1   5   8      101.03      100.82      1.76 o 
   0   5   8      486.72      494.64      4.26 o 
   1   5   8      489.41      462.07      5.05 o 
   2   5   8       11.41        8.49      2.63 o 
   3   5   8       24.59       30.28      2.40 o 
   4   5   8       43.85       47.44      2.95 o 
   5   5   8        1.01        1.51      0.75 o 
   6   5   8      201.51      190.34      3.19 o 
   7   5   8      280.14      281.26      7.04 o 
   8   5   8       11.97       14.64      2.43 o 
   9   5   8        1.79        5.62      1.80 o 
  10   5   8        1.98        5.87      1.66 o 
 -11   6   8       20.80       20.41      6.20 o 
 -10   6   8       96.95      112.94     14.18 o 
  -9   6   8      109.33      104.32     12.86 o 
  -8   6   8       29.61       30.46      2.73 o 
  -7   6   8       18.83       24.57      2.67 o 
  -6   6   8      362.98      346.38      8.04 o 
  -5   6   8        0.06        0.11      2.05 o 
  -4   6   8        1.94        1.30      1.16 o 
  -3   6   8      168.57      168.32      4.52 o 
  -2   6   8      154.77      158.40      4.47 o 
  -1   6   8     1339.45     1444.36      9.62 o 
   0   6   8       45.38       55.88      3.04 o 
   1   6   8      395.71      400.83      7.50 o 
   2   6   8        0.49        1.22      1.29 o 
   3   6   8      106.54      101.88      3.70 o 
   4   6   8        2.71        2.50      1.08 o 
   5   6   8        1.01        1.49      0.56 o 
   6   6   8      282.35      281.62      4.94 o 
   7   6   8      100.42       85.71      4.86 o 
   8   6   8        0.98        1.92      1.37 o 
   9   6   8        0.17       -0.85      1.32 o 
  10   6   8        0.48        2.28      1.14 o 
 -10   7   8       15.44        9.23      5.71 o 
  -9   7   8       46.42       57.51     10.39 o 
  -8   7   8        8.96       10.42      1.91 o 
  -7   7   8       96.07       95.50      5.72 o 
  -6   7   8       13.75       10.28      1.78 o 
  -5   7   8      298.09      305.00      6.19 o 
  -4   7   8      181.81      185.83      4.92 o 
  -3   7   8      176.63      181.93      5.06 o 
  -2   7   8      384.01      383.65      8.04 o 
  -1   7   8       91.74       90.74      7.43 o 
   0   7   8       65.86       57.59      4.00 o 
   1   7   8      312.90      320.19      5.44 o 
   2   7   8        8.82       11.65      1.38 o 
   3   7   8       21.60       17.13      1.79 o 
   4   7   8       11.50        9.59      1.41 o 
   5   7   8        2.33        2.10      0.95 o 
   6   7   8       75.27       68.55      7.09 o 
   7   7   8        8.54        7.54      1.29 o 
   8   7   8       11.93       10.33      1.25 o 
   9   7   8       52.18       41.35      6.19 o 
  -9   8   8        4.56        6.32      2.31 o 
  -8   8   8        2.51        2.75      1.22 o 
  -7   8   8       22.14       25.94      3.96 o 
  -6   8   8       84.10       93.00      5.30 o 
  -5   8   8        0.12        4.65      1.74 o 
  -4   8   8       19.82       18.07      1.82 o 
  -3   8   8      463.60      500.99      6.36 o 
  -2   8   8        1.34        3.13      1.38 o 
  -1   8   8       12.50        7.07      1.12 o 
   0   8   8      111.52      113.54      5.73 o 
   1   8   8       72.01       83.62      6.42 o 
   2   8   8        4.12        4.59      1.36 o 
   3   8   8       20.05       17.72      2.26 o 
   4   8   8      126.76      133.41      7.83 o 
   5   8   8       36.41       33.86      3.01 o 
   6   8   8        0.96        1.28      0.86 o 
   7   8   8       26.77       28.38      2.69 o 
   8   8   8       24.62       14.93      1.94 o 
  -8   9   8       22.85       31.33      4.79 o 
  -7   9   8        5.08        4.24      0.95 o 
  -6   9   8       21.65       21.52      3.25 o 
  -5   9   8        5.52        2.98      1.60 o 
  -4   9   8        0.10        2.80      1.66 o 
  -3   9   8      101.80      103.58      5.71 o 
  -2   9   8        0.00        1.32      1.13 o 
  -1   9   8       14.48       13.91      2.90 o 
   0   9   8       52.85       49.41      7.50 o 
   1   9   8       20.00       20.46      3.15 o 
   2   9   8       74.35       87.83     10.63 o 
   3   9   8       33.30       40.29      5.97 o 
   4   9   8       27.67       27.74      3.76 o 
   5   9   8        0.04        2.19      1.51 o 
   6   9   8       29.27       27.49      3.20 o 
  -6  10   8        5.19        6.22      1.31 o 
  -5  10   8        0.05        1.64      1.63 o 
  -4  10   8       17.27       17.68      1.82 o 
  -3  10   8        6.68        5.15      1.25 o 
  -2  10   8       28.26       25.00      2.41 o 
  -1  10   8       10.90       11.55      3.13 o 
   0  10   8       23.51       28.27      4.02 o 
   1  10   8        1.72        3.81      1.43 o 
   2  10   8       10.36       11.59      4.98 o 
   3  10   8        4.78        2.90      1.84 o 
   4  10   8       28.05       23.61      3.24 o 
  -1  11   8       19.51       17.04      1.93 o 
   0  11   8        5.59        6.48      1.75 o 
 -13   0   9       98.37       73.48     18.98 o 
 -11   0   9      121.26      111.87      6.90 o 
  -9   0   9     1452.41     1413.18     12.77 o 
  -7   0   9        0.48        1.68      0.41 o 
  -3   0   9     1762.92     1884.23     12.04 o 
  -1   0   9      197.57      200.63      3.88 o 
   1   0   9      673.46      642.66      7.16 o 
   3   0   9       59.80       57.57      2.83 o 
   5   0   9        0.74        1.43      0.97 o 
   7   0   9      178.13      217.69      8.95 o 
   9   0   9        1.97        1.48      2.13 o 
  11   0   9        2.23        1.52      2.66 o 
 -13   1   9        2.86        2.26      1.31 o 
 -12   1   9       16.89       10.82      3.21 o 
 -11   1   9      203.17      189.30      7.52 o 
 -10   1   9       35.60       31.11      2.63 o 
  -9   1   9      345.34      322.40      3.64 o 
  -8   1   9      113.48      114.95      2.60 o 
  -7   1   9       16.65       13.52      1.12 o 
  -6   1   9      662.16      705.83      5.92 o 
  -5   1   9        9.81        2.88      0.83 o 
  -4   1   9       33.10       38.39      1.02 o 
  -3   1   9        4.12        3.12      0.60 o 
  -2   1   9     1319.26     1345.09      9.84 o 
  -1   1   9     1001.44     1033.00      6.10 o 
   0   1   9       35.19       43.98      2.03 o 
   1   1   9      138.78      122.48      2.41 o 
   2   1   9      979.63      967.37      6.84 o 
   3   1   9       87.07      111.19      2.02 o 
   4   1   9       77.11       73.78      1.83 o 
   5   1   9      184.10      188.89      3.98 o 
   6   1   9        1.06        1.41      1.04 o 
   7   1   9       75.35       81.85     13.03 o 
   8   1   9      167.25      157.20      7.34 o 
   9   1   9       58.48       52.55      4.23 o 
  10   1   9       29.83       38.38      6.81 o 
  11   1   9        0.05        2.33      2.34 o 
 -13   2   9        4.88        3.81      3.18 o 
 -12   2   9        1.83        2.60      1.78 o 
 -11   2   9       14.72        8.38      1.75 o 
 -10   2   9       61.28       55.89      3.55 o 
  -9   2   9       22.63       18.95      1.59 o 
  -8   2   9        4.18        5.94      0.98 o 
  -7   2   9        0.24        1.05      0.55 o 
  -6   2   9      196.68      193.73      3.62 o 
  -5   2   9        0.23        1.66      0.76 o 
  -4   2   9       26.58       26.88      1.35 o 
  -3   2   9     1785.34     1930.54     12.44 o 
  -2   2   9      293.48      276.13      3.33 o 
  -1   2   9      902.20      951.44      7.63 o 
   0   2   9       93.57      115.85      2.34 o 
   1   2   9      204.92      262.12      3.75 o 
   2   2   9      319.56      305.94      4.98 o 
   3   2   9      245.91      247.26      3.34 o 
   4   2   9      167.33      161.22      2.63 o 
   5   2   9       60.25       49.31      2.25 o 
   6   2   9       79.11       81.73      2.01 o 
   7   2   9      101.96      110.91      3.60 o 
   8   2   9       74.47       76.73     13.56 o 
   9   2   9        5.12        2.04      1.46 o 
  10   2   9       49.23       50.22      8.52 o 
  11   2   9        8.80        6.58      2.54 o 
 -12   3   9        7.57       12.22      4.02 o 
 -11   3   9        4.47        2.20      1.59 o 
 -10   3   9       42.68       36.95      4.24 o 
  -9   3   9      137.31      163.65      5.33 o 
  -8   3   9       13.94       12.67      1.56 o 
  -7   3   9        7.09        9.50      1.31 o 
  -6   3   9      172.50      162.21      2.67 o 
  -5   3   9      628.79      651.91      5.51 o 
  -4   3   9       73.84       82.45      1.75 o 
  -3   3   9        1.06        3.60      0.64 o 
  -2   3   9       89.84       82.10      1.93 o 
  -1   3   9      783.40      789.92      5.14 o 
   0   3   9     1954.26     2081.89      9.18 o 
   1   3   9      122.01      126.10      2.89 o 
   2   3   9       11.42       14.45      1.56 o 
   3   3   9       78.96       88.32      2.69 o 
   4   3   9      550.93      575.17      5.85 o 
   5   3   9      198.18      201.87      5.59 o 
   6   3   9      607.08      600.99      8.42 o 
   7   3   9       41.16       46.97      5.55 o 
   8   3   9       91.11       74.63      6.28 o 
   9   3   9      172.76      173.89      7.40 o 
  10   3   9        6.50        3.74      3.05 o 
  11   3   9       13.05       12.01      2.97 o 
 -12   4   9        0.84        0.25      2.47 o 
 -11   4   9       28.67       28.30      5.43 o 
 -10   4   9        0.01        2.40      1.87 o 
  -9   4   9        0.16        1.21      1.02 o 
  -8   4   9        0.64        2.21      0.86 o 
  -7   4   9       30.92       31.72      3.14 o 
  -6   4   9      512.00      522.41      6.55 o 
  -5   4   9        2.80        3.13      0.72 o 
  -4   4   9      291.28      293.53      5.12 o 
  -3   4   9      578.04      637.26      8.23 o 
  -2   4   9      328.68      334.79      4.15 o 
  -1   4   9       68.31       63.43      3.41 o 
   0   4   9      394.78      424.46      3.60 o 
   1   4   9        2.67        1.68      0.55 o 
   2   4   9       35.22       39.15      2.00 o 
   3   4   9       38.28       41.51      2.68 o 
   4   4   9      139.10      132.76      3.91 o 
   5   4   9      166.73      143.77      3.80 o 
   6   4   9       13.16       16.61      1.67 o 
   7   4   9      314.44      329.85      6.13 o 
   8   4   9      550.04      589.33     18.35 o 
   9   4   9       11.26       18.25      3.76 o 
  10   4   9       19.70       18.99      3.06 o 
  11   4   9        0.14        3.19      1.36 o 
 -11   5   9        0.01        5.13      3.43 o 
 -10   5   9        4.28        3.54      1.41 o 
  -9   5   9       32.81       30.00      3.62 o 
  -8   5   9        0.00       -0.13      1.10 o 
  -7   5   9      112.07      114.39      3.90 o 
  -6   5   9      349.91      353.11      7.54 o 
  -5   5   9       31.13       30.59      2.83 o 
  -4   5   9      265.83      243.76      4.39 o 
  -3   5   9       79.57       81.65      5.87 o 
  -2   5   9       88.24      105.12      4.41 o 
  -1   5   9      126.22      129.62      4.00 o 
   0   5   9       83.80       98.22      3.01 o 
   1   5   9      101.44       98.74      4.02 o 
   2   5   9      138.01      131.73      3.25 o 
   3   5   9      190.28      174.04      3.40 o 
   4   5   9      888.97      889.94      9.38 o 
   5   5   9      156.78      164.19      4.72 o 
   6   5   9        2.07        6.87      1.22 o 
   7   5   9        5.29        3.74      1.56 o 
   8   5   9      117.18      136.15      5.77 o 
   9   5   9       15.09       11.84      3.20 o 
  10   5   9       28.46       25.37      2.94 o 
 -11   6   9       38.83       33.65      5.15 o 
 -10   6   9       71.59       62.55     10.43 o 
  -9   6   9       28.28       28.47      5.07 o 
  -8   6   9       77.30       79.20      3.73 o 
  -7   6   9        1.92        3.07      1.04 o 
  -6   6   9        2.42        0.88      1.67 o 
  -5   6   9      117.76      109.18      9.68 o 
  -4   6   9      204.90      214.07      5.76 o 
  -3   6   9        2.32        1.78      0.93 o 
  -2   6   9       47.59       44.95      3.61 o 
  -1   6   9       65.02       68.15      5.43 o 
   0   6   9       67.27       61.99      2.66 o 
   1   6   9      824.85      866.66     13.01 o 
   2   6   9      599.23      593.36      8.20 o 
   3   6   9        0.04        1.73      0.79 o 
   4   6   9       76.64       82.78      3.58 o 
   5   6   9      160.73      149.81      4.53 o 
   6   6   9        1.49        6.35      1.11 o 
   7   6   9       44.95       40.18      3.83 o 
   8   6   9        0.26        0.74      1.19 o 
   9   6   9        0.41       -0.02      1.10 o 
 -10   7   9        9.51        5.55      2.40 o 
  -9   7   9      109.02      115.78     16.08 o 
  -8   7   9       20.89       18.44      2.11 o 
  -7   7   9        0.34        2.33      1.22 o 
  -6   7   9      233.94      247.79      6.27 o 
  -5   7   9       34.28       38.74      5.26 o 
  -4   7   9       14.54       17.84      1.69 o 
  -3   7   9       55.62       53.59      5.17 o 
  -2   7   9      628.90      625.86      8.20 o 
  -1   7   9        0.00        1.64      1.48 o 
   0   7   9        6.01        4.65      1.43 o 
   1   7   9        0.34        1.86      0.91 o 
   2   7   9        3.30        3.27      0.92 o 
   3   7   9      273.38      307.33      5.63 o 
   4   7   9       80.91       65.94      4.43 o 
   5   7   9        0.66        0.57      0.99 o 
   6   7   9      145.58      160.86     12.91 o 
   7   7   9       65.97       73.17      5.77 o 
   8   7   9        6.57        4.19      1.08 o 
   9   7   9        0.38        2.84      1.56 o 
  -9   8   9        8.89       17.98      6.02 o 
  -8   8   9        0.43       -0.71      1.56 o 
  -7   8   9        7.37        5.22      1.26 o 
  -6   8   9       29.20       22.98      2.79 o 
  -5   8   9        2.86        2.40      1.75 o 
  -4   8   9        6.31        5.80      1.35 o 
  -3   8   9        0.28       -1.21      1.21 o 
  -2   8   9      232.98      261.30      6.07 o 
  -1   8   9        0.64        1.58      0.86 o 
   0   8   9        0.49        6.74      2.79 o 
   1   8   9       10.09        9.75      1.69 o 
   2   8   9       21.89       16.83      2.15 o 
   3   8   9        8.30       10.14      3.14 o 
   4   8   9        1.60        1.45      0.79 o 
   5   8   9        7.04        4.19      0.90 o 
   6   8   9       27.31       20.67      2.45 o 
   7   8   9        0.03        0.14      1.15 o 
  -7   9   9        5.46        1.76      1.72 o 
  -6   9   9        0.35        2.66      1.44 o 
  -5   9   9        0.04        1.67      1.51 o 
  -4   9   9       60.96       54.96      4.44 o 
  -3   9   9        6.35        5.00      1.32 o 
  -2   9   9       78.41       69.90      6.51 o 
  -1   9   9       52.30       46.54      3.35 o 
   0   9   9       89.71      107.99     13.23 o 
   1   9   9       63.85       54.60      6.32 o 
   2   9   9        6.45        4.89      1.65 o 
   3   9   9        0.13        2.82      1.36 o 
   4   9   9        0.08        1.29      0.93 o 
   5   9   9        0.73        1.08      1.09 o 
   6   9   9       11.00       13.51      2.02 o 
  -5  10   9        4.59        4.11      1.33 o 
  -4  10   9        0.30        1.89      1.51 o 
  -3  10   9       81.21       76.29      5.11 o 
  -2  10   9        0.15       -0.21      1.34 o 
  -1  10   9        0.76        3.08      2.29 o 
   0  10   9        1.87        2.62      2.19 o 
   1  10   9       72.14       70.13      8.31 o 
   2  10   9        2.83        2.58      1.29 o 
   3  10   9        9.22        5.98      2.23 o 
   4  10   9        2.41        2.72      0.94 o 
 -12   0  10       27.72       21.82      5.81 o 
 -10   0  10      149.57      128.65      7.24 o 
  -8   0  10      191.90      192.39      5.44 o 
  -6   0  10       47.20       37.12      5.39 o 
  -4   0  10       60.09       58.74      1.36 o 
  -2   0  10      765.84      790.64      6.33 o 
   0   0  10      537.75      632.32      7.39 o 
   2   0  10      182.97      187.52      3.64 o 
   4   0  10      720.19      739.34      8.22 o 
   6   0  10       90.99       84.52      3.03 o 
   8   0  10      417.70      449.45     11.99 o 
  10   0  10      497.78      495.43     24.64 o 
 -13   1  10        0.40        2.69      1.02 o 
 -12   1  10       23.16       15.42      4.56 o 
 -11   1  10      177.42      183.00     13.27 o 
 -10   1  10       59.95       49.57      3.46 o 
  -9   1  10        4.40        4.69      0.94 o 
  -8   1  10       10.01       10.65      0.97 o 
  -7   1  10      284.23      273.31      4.99 o 
  -6   1  10       32.46       30.83      3.39 o 
  -5   1  10      103.37       86.71      2.00 o 
  -4   1  10      116.54      132.13      2.92 o 
  -3   1  10       78.64       86.72      1.22 o 
  -2   1  10      143.25      157.24      2.95 o 
  -1   1  10        0.00       -0.97      0.99 o 
   0   1  10       15.84       10.19      1.17 o 
   1   1  10      294.80      289.54      3.86 o 
   2   1  10       26.44       24.92      2.98 o 
   3   1  10       73.35       67.28      2.72 o 
   4   1  10        4.69        5.94      0.88 o 
   5   1  10       30.02       32.17      1.44 o 
   6   1  10       93.02       94.57      2.02 o 
   7   1  10      429.65      442.58     10.40 o 
   8   1  10      216.77      195.84      5.78 o 
   9   1  10      127.16      140.80     11.90 o 
  10   1  10        3.14        7.58      2.69 o 
  11   1  10        3.14        6.68      2.01 o 
 -13   2  10       54.55       46.32     11.69 o 
 -12   2  10       16.33       12.10      5.63 o 
 -11   2  10        0.34        2.88      3.11 o 
 -10   2  10        3.96        4.87      1.44 o 
  -9   2  10      194.92      189.68      3.34 o 
  -8   2  10       84.90       97.68      4.79 o 
  -7   2  10       41.75       35.33      2.00 o 
  -6   2  10       18.95       19.94      1.72 o 
  -5   2  10      370.92      382.13      4.01 o 
  -4   2  10        2.54        8.97      0.95 o 
  -3   2  10      282.27      320.87      2.90 o 
  -2   2  10       41.99       42.94      0.81 o 
  -1   2  10       90.08       97.41      3.15 o 
   0   2  10      132.46      128.88      2.77 o 
   1   2  10      163.31      144.46      2.46 o 
   2   2  10       17.83       11.96      1.28 o 
   3   2  10      193.18      176.99      3.40 o 
   4   2  10       29.13       31.56      1.92 o 
   5   2  10       78.92       81.30      2.36 o 
   6   2  10       11.60       10.21      1.01 o 
   7   2  10      281.50      281.67      7.66 o 
   8   2  10        5.87        5.25      1.96 o 
   9   2  10       30.64       30.29      3.81 o 
  10   2  10        5.49        3.47      2.22 o 
  11   2  10       56.13       61.28      6.39 o 
 -12   3  10       15.32       18.80      4.59 o 
 -11   3  10       10.64        7.15      2.45 o 
 -10   3  10       30.31       27.45      4.02 o 
  -9   3  10       12.89       14.59      1.63 o 
  -8   3  10        6.03        5.82      1.51 o 
  -7   3  10       37.85       39.18      2.22 o 
  -6   3  10      192.65      174.21      2.83 o 
  -5   3  10      310.38      316.42      3.50 o 
  -4   3  10      269.49      267.27      4.45 o 
  -3   3  10      158.76      159.14      2.00 o 
  -2   3  10      149.15      181.64      2.63 o 
  -1   3  10      197.06      212.88      2.86 o 
   0   3  10        9.78        3.51      1.07 o 
   1   3  10      119.83      110.10      2.56 o 
   2   3  10        2.14        5.83      1.38 o 
   3   3  10      459.29      455.12      5.08 o 
   4   3  10        4.27        0.61      1.37 o 
   5   3  10       22.43       15.59      2.29 o 
   6   3  10       10.84       11.75      1.79 o 
   7   3  10      130.91      141.85      8.02 o 
   8   3  10       17.78       17.65      3.72 o 
   9   3  10        9.37       14.13      1.81 o 
  10   3  10       23.71       24.79      5.35 o 
  11   3  10        0.00        2.48      2.51 o 
 -12   4  10       20.96       25.66      7.40 o 
 -11   4  10        9.01       11.60      4.25 o 
 -10   4  10       11.37       10.06      4.39 o 
  -9   4  10      141.47      142.25      5.67 o 
  -8   4  10      345.32      370.27     10.35 o 
  -7   4  10      375.43      376.11      5.47 o 
  -6   4  10       47.91       47.53      2.90 o 
  -5   4  10       27.18       31.82      2.02 o 
  -4   4  10       11.33        9.14      0.95 o 
  -3   4  10      316.29      323.14      3.86 o 
  -2   4  10       25.10       27.04      1.52 o 
  -1   4  10     1228.00     1310.61      8.09 o 
   0   4  10       78.50       83.00      2.29 o 
   1   4  10      440.18      446.46      5.67 o 
   2   4  10       27.40       25.47      1.76 o 
   3   4  10        8.48        7.88      1.18 o 
   4   4  10        6.65        4.68      2.20 o 
   5   4  10      392.46      369.90      5.78 o 
   6   4  10       32.87       32.14      3.06 o 
   7   4  10      195.72      192.34      6.09 o 
   8   4  10        5.32        2.24      2.09 o 
   9   4  10       73.49       80.62      5.75 o 
  10   4  10       60.91       65.84      8.24 o 
 -11   5  10       32.81       35.10      4.61 o 
 -10   5  10        0.01        3.92      2.11 o 
  -9   5  10        0.03        3.53      1.20 o 
  -8   5  10       60.85       72.68      4.48 o 
  -7   5  10        0.42        2.19      1.09 o 
  -6   5  10      122.17      127.67      4.02 o 
  -5   5  10       59.74       53.22      2.05 o 
  -4   5  10        0.04        2.90      0.83 o 
  -3   5  10        0.16        2.72      0.91 o 
  -2   5  10      186.74      191.17      4.15 o 
  -1   5  10       88.73       84.47      2.79 o 
   0   5  10      416.94      398.76      4.15 o 
   1   5  10        1.56        0.69      0.75 o 
   2   5  10        0.69        1.51      0.72 o 
   3   5  10      228.39      235.20      4.86 o 
   4   5  10        4.48        3.54      0.55 o 
   5   5  10       22.97       21.74      1.97 o 
   6   5  10       35.45       34.82      3.52 o 
   7   5  10      248.93      260.24      7.71 o 
   8   5  10        0.18        2.10      1.68 o 
   9   5  10       25.43       26.39      3.18 o 
  10   5  10        0.01        2.58      1.91 o 
 -11   6  10        1.38        3.77      2.34 o 
 -10   6  10        0.01       -0.08      3.86 o 
  -9   6  10        4.82        3.73      2.03 o 
  -8   6  10        0.37        2.48      1.04 o 
  -7   6  10        0.18        2.71      2.75 o 
  -6   6  10       23.04       22.70      2.35 o 
  -5   6  10      149.56      149.16      6.33 o 
  -4   6  10      163.12      152.71      4.09 o 
  -3   6  10       74.45       68.14      3.99 o 
  -2   6  10      940.98      948.75     12.66 o 
  -1   6  10      416.82      395.03      6.39 o 
   0   6  10      439.72      446.20      9.69 o 
   1   6  10      428.77      421.40      6.35 o 
   2   6  10       36.97       42.01      3.32 o 
   3   6  10       11.04       11.26      1.21 o 
   4   6  10       48.16       40.98      3.07 o 
   5   6  10       78.96       71.93      4.05 o 
   6   6  10       21.26       19.24      2.17 o 
   7   6  10       75.03       89.32      6.89 o 
   8   6  10       31.93       37.46      5.66 o 
   9   6  10        0.13        0.76      1.18 o 
 -10   7  10        5.07        6.85      1.82 o 
  -9   7  10       85.54       80.44      5.94 o 
  -8   7  10       58.59       50.75      3.91 o 
  -7   7  10       92.79      101.80      5.29 o 
  -6   7  10        8.85        8.91      2.60 o 
  -5   7  10       16.06       13.53      3.56 o 
  -4   7  10       41.05       41.11      4.01 o 
  -3   7  10       55.83       56.63      5.47 o 
  -2   7  10      119.65      112.48      3.67 o 
  -1   7  10       89.37       78.12      4.53 o 
   0   7  10      622.63      670.72      8.73 o 
   1   7  10       63.43       46.96      4.23 o 
   2   7  10        3.88        3.80      1.32 o 
   3   7  10        2.13        0.73      0.67 o 
   4   7  10       24.66       15.81      1.45 o 
   5   7  10       28.50       22.56      2.31 o 
   6   7  10      122.34      125.23      6.01 o 
   7   7  10       17.61       11.85      1.28 o 
   8   7  10        8.14        4.33      1.70 o 
  -9   8  10        1.60       -1.07      2.02 o 
  -8   8  10        0.05        1.43      0.98 o 
  -7   8  10      118.46      134.19      7.25 o 
  -6   8  10       73.36       84.28      4.66 o 
  -5   8  10        5.56        6.95      1.91 o 
  -4   8  10       63.89       67.01      4.06 o 
  -3   8  10       33.05       35.96      2.95 o 
  -2   8  10      305.57      297.52      5.77 o 
  -1   8  10      155.20      149.54      4.36 o 
   0   8  10        3.37        2.10      2.41 o 
   1   8  10      106.54      109.61     14.75 o 
   2   8  10       27.93       25.99      2.83 o 
   3   8  10       97.70      100.65      5.51 o 
   4   8  10        6.19        8.29      1.45 o 
   5   8  10        2.06        4.66      1.35 o 
   6   8  10       12.11       13.64      1.90 o 
   7   8  10       86.18      107.92     10.75 o 
  -7   9  10        1.09        1.85      1.53 o 
  -6   9  10       16.61       17.00      2.86 o 
  -5   9  10        0.21        3.03      1.16 o 
  -4   9  10        1.22        2.50      1.07 o 
  -3   9  10        3.24        1.55      1.25 o 
  -2   9  10       10.59        6.04      1.23 o 
  -1   9  10       62.48       72.02      8.66 o 
   0   9  10        1.72        4.85      1.74 o 
   1   9  10        1.76        4.04      1.44 o 
   2   9  10       12.92       11.94      3.04 o 
   3   9  10       41.72       44.53      4.43 o 
   4   9  10       21.99       15.41      1.90 o 
   5   9  10        0.20        1.45      1.79 o 
  -5  10  10       13.27       12.93      2.37 o 
  -4  10  10        3.60        4.34      1.58 o 
  -3  10  10        0.39        0.67      1.04 o 
  -2  10  10       11.91       16.34      2.18 o 
  -1  10  10       50.18       49.08      5.42 o 
   0  10  10       41.71       42.97      5.23 o 
   1  10  10       11.87       17.39      2.09 o 
   2  10  10        9.87        4.56      1.70 o 
   3  10  10        0.57        3.33      1.44 o 
 -13   0  11      115.35       92.37     25.86 o 
 -11   0  11        9.27        5.90      1.54 o 
  -9   0  11      561.65      566.20      8.59 o 
  -7   0  11        0.76        1.52      0.77 o 
  -5   0  11      449.91      427.53      7.44 o 
  -3   0  11     2215.39     2431.26     22.24 o 
  -1   0  11     1957.41     2081.60     26.66 o 
   1   0  11      136.77      158.61      3.46 o 
   3   0  11      364.68      348.86      5.36 o 
   5   0  11       24.46       21.23      3.56 o 
   7   0  11      763.14      802.74     16.14 o 
   9   0  11      190.06      222.89      9.29 o 
  11   0  11      148.03      164.76     28.02 o 
 -13   1  11        5.57        1.88      1.09 o 
 -12   1  11        7.93       11.41      4.73 o 
 -11   1  11        5.76        8.65      2.35 o 
 -10   1  11       91.78       94.38      3.58 o 
  -9   1  11        0.82        0.97      0.61 o 
  -8   1  11       76.27       68.09      3.25 o 
  -7   1  11      228.20      242.89      4.19 o 
  -6   1  11      215.83      225.39      5.18 o 
  -5   1  11        8.79        5.63      0.80 o 
  -4   1  11       25.51       32.26      1.45 o 
  -3   1  11      173.43      163.77      1.65 o 
  -2   1  11        3.97        9.07      0.66 o 
  -1   1  11     2941.81     3165.76     20.76 o 
   0   1  11       65.69       66.65      2.05 o 
   1   1  11      851.37      884.28      8.39 o 
   2   1  11       75.95       61.12      2.36 o 
   3   1  11       18.68       11.15      0.99 o 
   4   1  11      316.69      328.53      4.17 o 
   5   1  11       38.26       29.78      2.28 o 
   6   1  11      376.39      353.38      5.19 o 
   7   1  11       59.02       54.30      5.23 o 
   8   1  11       76.40       84.60      5.85 o 
   9   1  11      113.45      139.11     10.14 o 
  10   1  11        9.05        6.15      2.70 o 
  11   1  11        9.08        4.73      2.17 o 
 -12   2  11       41.25       37.44     10.06 o 
 -11   2  11       11.97        6.70      2.52 o 
 -10   2  11        0.10        1.79      0.86 o 
  -9   2  11      141.46      147.65      3.39 o 
  -8   2  11      191.77      174.62      3.81 o 
  -7   2  11       23.07       30.21      2.03 o 
  -6   2  11       43.69       45.61      1.73 o 
  -5   2  11       10.86       10.74      1.13 o 
  -4   2  11       57.96       55.52      1.92 o 
  -3   2  11      154.92      159.41      2.82 o 
  -2   2  11       62.71       58.31      1.47 o 
  -1   2  11       10.44       12.13      1.30 o 
   0   2  11        0.59        0.55      1.20 o 
   1   2  11      358.99      361.30      4.28 o 
   2   2  11      685.37      725.13      5.98 o 
   3   2  11        4.06        5.24      0.86 o 
   4   2  11      227.22      241.24      3.69 o 
   5   2  11       48.32       41.12      2.67 o 
   6   2  11      133.84      130.69      3.93 o 
   7   2  11        5.91        6.31      1.64 o 
   8   2  11       25.35       25.31      4.09 o 
   9   2  11       24.42       24.30      3.41 o 
  10   2  11       67.49       83.29      9.91 o 
  11   2  11        0.96        1.01      1.56 o 
 -12   3  11        4.77        4.09      3.81 o 
 -11   3  11      126.85      123.95      7.38 o 
 -10   3  11       20.92       22.44      2.97 o 
  -9   3  11      195.90      204.35      4.26 o 
  -8   3  11      122.52      109.21      3.18 o 
  -7   3  11        2.77        6.83      1.81 o 
  -6   3  11      111.62       94.24      2.18 o 
  -5   3  11      108.81       99.72      1.73 o 
  -4   3  11      910.35      935.95      9.99 o 
  -3   3  11       73.34       65.80      1.70 o 
  -2   3  11     1132.47     1167.68      9.70 o 
  -1   3  11       10.83       16.22      0.95 o 
   0   3  11       40.26       39.84      1.75 o 
   1   3  11        4.45        4.02      0.99 o 
   2   3  11      597.65      575.59      5.97 o 
   3   3  11       16.56       16.20      2.09 o 
   4   3  11      142.11      134.31      3.40 o 
   5   3  11       35.28       39.13      1.83 o 
   6   3  11       18.16       14.94      1.71 o 
   7   3  11       80.14       77.47      9.21 o 
   8   3  11       82.78       81.71     14.69 o 
   9   3  11      109.55      109.77      9.70 o 
  10   3  11        2.45        4.90      2.02 o 
 -12   4  11       17.47       14.49      4.65 o 
 -11   4  11       35.53       37.03      8.11 o 
 -10   4  11      237.56      255.31      8.37 o 
  -9   4  11        8.96        9.37      2.08 o 
  -8   4  11        0.48       -0.12      1.02 o 
  -7   4  11       38.95       43.19      4.48 o 
  -6   4  11      703.62      733.10     11.00 o 
  -5   4  11      109.39      114.07      3.15 o 
  -4   4  11      210.92      199.54      3.49 o 
  -3   4  11      209.67      211.96      4.07 o 
  -2   4  11       24.73       28.86      1.84 o 
  -1   4  11        2.18        2.34      0.72 o 
   0   4  11        0.28       -0.31      0.61 o 
   1   4  11       49.49       45.62      3.33 o 
   2   4  11       54.23       57.87      2.46 o 
   3   4  11       62.04       57.78      2.51 o 
   4   4  11     1458.33     1490.83     17.39 o 
   5   4  11        1.99        0.59      1.05 o 
   6   4  11       51.75       52.34      4.24 o 
   7   4  11      119.50      122.41      6.67 o 
   8   4  11        6.51        2.95      5.01 o 
   9   4  11        2.22        0.65      2.57 o 
  10   4  11       18.92       11.59      3.14 o 
 -11   5  11        2.55        3.74      2.06 o 
 -10   5  11       11.75       14.19      2.91 o 
  -9   5  11        0.01        0.79      1.38 o 
  -8   5  11      122.39      113.73      6.02 o 
  -7   5  11      131.72      146.08      3.89 o 
  -6   5  11        0.23        0.91      1.10 o 
  -5   5  11       75.76       74.45      3.42 o 
  -4   5  11       11.13        9.10      1.43 o 
  -3   5  11      119.57      108.80      3.97 o 
  -2   5  11        2.21        0.46      0.83 o 
  -1   5  11       49.08       59.47      3.44 o 
   0   5  11      375.39      410.31      4.34 o 
   1   5  11      197.56      210.83      6.21 o 
   2   5  11      805.16      784.94      9.25 o 
   3   5  11        4.78        5.55      0.99 o 
   4   5  11       10.98        6.91      0.91 o 
   5   5  11       35.66       25.95      1.97 o 
   6   5  11       48.94       44.52      4.83 o 
   7   5  11       17.65       21.24      2.97 o 
   8   5  11        3.19        3.69      1.29 o 
   9   5  11        0.78        5.13      1.44 o 
 -10   6  11       25.53       31.90      5.43 o 
  -9   6  11        7.40        4.20      1.32 o 
  -8   6  11        6.49        8.63      1.79 o 
  -7   6  11        0.04        0.65      1.02 o 
  -6   6  11        0.23        0.88      1.79 o 
  -5   6  11        1.88        3.33      1.12 o 
  -4   6  11        4.77        2.16      0.94 o 
  -3   6  11       21.72       18.95      1.70 o 
  -2   6  11     1069.16     1143.10     14.08 o 
  -1   6  11       92.53       80.41      2.98 o 
   0   6  11      601.28      604.72      9.87 o 
   1   6  11      154.28      146.68      8.43 o 
   2   6  11        0.02        1.81      0.57 o 
   3   6  11       82.41       84.44      5.12 o 
   4   6  11       95.11       96.03      3.81 o 
   5   6  11       46.29       53.83      3.62 o 
   6   6  11       14.54       13.50      1.68 o 
   7   6  11        3.49        4.49      1.19 o 
   8   6  11        5.07        1.82      1.18 o 
   9   6  11        2.83        5.47      1.62 o 
 -10   7  11       48.49       50.39     11.25 o 
  -9   7  11       21.69       28.56      3.50 o 
  -8   7  11       23.94       33.45      3.39 o 
  -7   7  11       77.06       70.76      8.24 o 
  -6   7  11       95.42       95.18      4.33 o 
  -5   7  11       19.60       18.96      2.19 o 
  -4   7  11      106.92      116.29      5.37 o 
  -3   7  11       25.42       25.54      2.27 o 
  -2   7  11      506.64      537.88      6.97 o 
  -1   7  11        8.20       10.08      1.43 o 
   0   7  11      263.59      250.41      5.36 o 
   1   7  11        3.23        3.73      1.46 o 
   2   7  11      124.38      111.48      4.92 o 
   3   7  11        0.66        2.87      1.11 o 
   4   7  11        0.02        1.64      0.44 o 
   5   7  11       17.53       16.76      1.54 o 
   6   7  11        2.44        0.51      1.61 o 
   7   7  11       19.54       23.62      3.04 o 
   8   7  11        6.41        7.91      1.57 o 
  -8   8  11        1.41        1.69      1.84 o 
  -7   8  11       14.56       11.86      2.05 o 
  -6   8  11        0.23        2.16      2.49 o 
  -5   8  11        7.19        6.38      1.58 o 
  -4   8  11       16.22       13.32      1.93 o 
  -3   8  11       15.38       14.40      2.15 o 
  -2   8  11      329.02      322.26      8.17 o 
  -1   8  11       20.74       17.08      2.19 o 
   0   8  11       24.07       31.77      3.28 o 
   1   8  11        0.15        0.33      1.60 o 
   2   8  11        0.60        0.51      1.35 o 
   3   8  11        4.85        3.13      1.25 o 
   4   8  11        0.60        2.91      1.11 o 
   5   8  11        0.06        1.99      2.38 o 
   6   8  11        0.84        4.28      1.56 o 
   7   8  11        9.97        4.12      1.45 o 
  -7   9  11        7.44        6.66      1.84 o 
  -6   9  11        6.66        7.10      1.80 o 
  -5   9  11        9.04        5.87      1.75 o 
  -4   9  11        1.33        3.73      1.06 o 
  -3   9  11       34.37       35.61      3.04 o 
  -2   9  11       69.91       63.90      6.62 o 
  -1   9  11       10.41        8.05      1.97 o 
   0   9  11        0.14        1.01      1.15 o 
   1   9  11       31.48       23.18      4.51 o 
   2   9  11       17.42       25.98      2.89 o 
   3   9  11        1.45        4.24      2.67 o 
   4   9  11       20.21       20.31      2.64 o 
   5   9  11        0.35        3.74      1.56 o 
  -4  10  11       16.02       12.55      2.13 o 
  -3  10  11        8.17        7.46      2.04 o 
  -2  10  11        3.68        6.02      1.44 o 
  -1  10  11        0.05        1.83      1.61 o 
   0  10  11        0.79        0.98      1.22 o 
   1  10  11        2.71        2.75      1.73 o 
   2  10  11        1.71        0.58      1.66 o 
 -10   0  12      123.44      121.74     11.92 o 
  -8   0  12        0.29       -0.53      1.22 o 
  -6   0  12      802.75      801.53     10.68 o 
  -4   0  12      108.86      126.33      3.88 o 
  -2   0  12      218.36      237.04      8.46 o 
   0   0  12        3.10        2.37      1.08 o 
   2   0  12      734.44      787.96     18.66 o 
   4   0  12      357.98      349.67      6.21 o 
   6   0  12      558.57      555.69     14.29 o 
   8   0  12      221.73      194.87     15.19 o 
  10   0  12        1.18       -2.86      3.63 o 
 -12   1  12       17.42        9.40      2.00 o 
 -11   1  12       31.56       27.78      5.22 o 
 -10   1  12       85.12       83.45      4.44 o 
  -9   1  12      297.09      298.51      6.88 o 
  -8   1  12      207.60      195.05      8.15 o 
  -7   1  12       49.15       47.92      4.17 o 
  -6   1  12      228.67      242.59      4.79 o 
  -5   1  12      449.30      437.12      4.22 o 
  -4   1  12       14.88       13.47      1.12 o 
  -3   1  12       74.08       63.53      1.23 o 
  -2   1  12      758.34      806.47      5.85 o 
  -1   1  12        0.12       -1.21      1.21 o 
   0   1  12       32.08       42.98      3.29 o 
   1   1  12      671.66      711.81      7.31 o 
   2   1  12      470.28      424.77      4.67 o 
   3   1  12      196.62      187.11      3.99 o 
   4   1  12       82.46       74.68      3.07 o 
   5   1  12      343.31      342.41      6.79 o 
   6   1  12      589.30      608.35      8.90 o 
   7   1  12       33.09       36.20      5.11 o 
   8   1  12       31.24       45.06      4.94 o 
   9   1  12       88.38       90.19     12.96 o 
  10   1  12       56.53       43.61      7.61 o 
  11   1  12        0.39        4.72      2.73 o 
 -12   2  12        2.12        3.00      1.93 o 
 -11   2  12      168.92      160.92      7.79 o 
 -10   2  12       14.85       10.93      1.28 o 
  -9   2  12       33.56       26.77      3.57 o 
  -8   2  12       35.17       41.06      2.32 o 
  -7   2  12      153.63      132.51      2.49 o 
  -6   2  12       43.77       38.48      2.83 o 
  -5   2  12      123.14      121.53      2.12 o 
  -4   2  12      210.36      240.46      3.14 o 
  -3   2  12      927.86      948.16      6.93 o 
  -2   2  12       11.18        8.70      0.74 o 
  -1   2  12       39.63       48.64      1.65 o 
   0   2  12       71.73       66.63      2.79 o 
   1   2  12      295.37      312.46      4.15 o 
   2   2  12      101.17       89.75      5.16 o 
   3   2  12      219.15      222.41      3.49 o 
   4   2  12        8.50        6.21      1.19 o 
   5   2  12      299.45      315.59      5.16 o 
   6   2  12        0.37       -1.05      2.08 o 
   7   2  12       44.82       39.23      8.88 o 
   8   2  12      159.59      153.72      5.47 o 
   9   2  12       29.94       39.53      5.30 o 
  10   2  12        0.83        2.59      2.08 o 
 -12   3  12       18.01       10.54      4.06 o 
 -11   3  12        2.49        0.59      1.75 o 
 -10   3  12        3.68        4.93      1.59 o 
  -9   3  12       94.70       95.50      3.66 o 
  -8   3  12        5.42        5.52      1.87 o 
  -7   3  12       12.68       22.65      3.89 o 
  -6   3  12       63.06       59.46      2.55 o 
  -5   3  12       80.90       74.48      2.44 o 
  -4   3  12        4.68        3.15      1.14 o 
  -3   3  12      303.79      298.37      3.28 o 
  -2   3  12        0.06        0.10      0.54 o 
  -1   3  12      195.70      198.00      3.53 o 
   0   3  12        0.13        0.99      1.07 o 
   1   3  12       16.71       17.63      1.55 o 
   2   3  12      395.26      370.75     10.33 o 
   3   3  12        0.03        2.01      1.18 o 
   4   3  12       38.69       37.66      2.43 o 
   5   3  12      257.31      250.74      5.42 o 
   6   3  12        0.31        4.88      1.36 o 
   7   3  12       10.81       13.14      2.33 o 
   8   3  12       33.14       35.99      4.83 o 
   9   3  12        3.80        5.25      2.43 o 
  10   3  12        5.17       14.29      7.30 o 
 -12   4  12       14.76       13.24      4.00 o 
 -11   4  12        3.27        2.33      1.48 o 
 -10   4  12       44.20       39.95      5.64 o 
  -9   4  12       30.91       26.09      2.97 o 
  -8   4  12       61.41       68.84      6.53 o 
  -7   4  12      564.38      598.51     13.41 o 
  -6   4  12       66.35       61.39      3.40 o 
  -5   4  12       12.99        8.08      1.14 o 
  -4   4  12      358.31      349.48      7.56 o 
  -3   4  12        9.22       10.81      1.01 o 
  -2   4  12       22.50       18.14      1.27 o 
  -1   4  12      159.71      164.14      3.28 o 
   0   4  12      238.30      233.27      4.30 o 
   1   4  12      161.69      141.69      3.96 o 
   2   4  12       13.48        5.74      1.30 o 
   3   4  12       56.74       68.55      3.38 o 
   4   4  12      102.48      104.84      3.94 o 
   5   4  12       62.36       54.72      3.40 o 
   6   4  12       40.63       37.95      2.95 o 
   7   4  12      104.72      108.86      6.49 o 
   8   4  12       17.68       18.99      3.17 o 
   9   4  12        0.31        4.35      2.39 o 
  10   4  12        0.38        0.87      2.14 o 
 -11   5  12        2.80        0.76      1.24 o 
 -10   5  12        2.31        2.36      2.13 o 
  -9   5  12        3.54        3.26      0.98 o 
  -8   5  12        0.47        0.88      1.00 o 
  -7   5  12      119.83      121.93      6.33 o 
  -6   5  12      106.46      104.99      3.57 o 
  -5   5  12       26.23       24.24      1.89 o 
  -4   5  12      210.02      203.25      7.35 o 
  -3   5  12       48.80       54.15      2.32 o 
  -2   5  12        0.15        1.16      0.52 o 
  -1   5  12       37.64       32.71      2.05 o 
   0   5  12       30.42       34.68      2.76 o 
   1   5  12       82.15       74.16      2.54 o 
   2   5  12      342.25      329.74      4.69 o 
   3   5  12        3.93        6.60      0.87 o 
   4   5  12       40.05       27.56      3.32 o 
   5   5  12       22.40       21.95      2.08 o 
   6   5  12       21.04       19.32      2.48 o 
   7   5  12       72.50       65.62      6.29 o 
   8   5  12        7.42        9.57      1.96 o 
   9   5  12       24.54       25.86      3.45 o 
 -10   6  12       22.97       18.10      3.89 o 
  -9   6  12       19.86       30.65      4.41 o 
  -8   6  12       59.87       61.19      4.23 o 
  -7   6  12        4.18        4.89      1.50 o 
  -6   6  12       47.14       53.47      3.56 o 
  -5   6  12      813.16      857.40     11.80 o 
  -4   6  12       19.92       15.64      3.48 o 
  -3   6  12        9.82        8.37      1.34 o 
  -2   6  12        9.83        7.33      0.89 o 
  -1   6  12        0.84        0.77      1.57 o 
   0   6  12        3.59        5.22      1.65 o 
   1   6  12       85.75       77.05      3.54 o 
   2   6  12       60.55       63.32      2.79 o 
   3   6  12        4.49        4.93      1.30 o 
   4   6  12        2.25        2.17      0.83 o 
   5   6  12        0.06        2.02      0.89 o 
   6   6  12        6.73        4.12      1.59 o 
   7   6  12       18.30       11.78      1.60 o 
   8   6  12        7.83        7.35      1.51 o 
  -9   7  12        1.32        3.19      2.60 o 
  -8   7  12       66.95       66.54      4.08 o 
  -7   7  12       39.14       38.65      3.48 o 
  -6   7  12      217.95      237.50      7.40 o 
  -5   7  12        8.22        8.21      1.40 o 
  -4   7  12       88.18       86.86      4.04 o 
  -3   7  12      242.98      253.20      8.11 o 
  -2   7  12        2.36        3.60      1.19 o 
  -1   7  12       91.50       83.18      5.54 o 
   0   7  12        4.67        7.39      1.85 o 
   1   7  12        4.29        2.66      1.09 o 
   2   7  12        4.54        3.53      1.16 o 
   3   7  12        2.78        3.93      1.01 o 
   4   7  12        4.25        2.97      0.94 o 
   5   7  12        6.22        8.34      1.90 o 
   6   7  12       32.43       35.13      3.11 o 
   7   7  12       37.10       37.35      4.19 o 
  -8   8  12       35.61       27.74      3.21 o 
  -7   8  12       11.91       10.08      1.75 o 
  -6   8  12      117.12      114.50      4.87 o 
  -5   8  12        4.36        5.73      1.29 o 
  -4   8  12       18.38       16.06      1.96 o 
  -3   8  12        3.49        6.67      2.10 o 
  -2   8  12       13.58       12.71      1.78 o 
  -1   8  12      226.37      218.28     17.78 o 
   0   8  12        2.98        4.42      1.22 o 
   1   8  12       52.78       44.81      3.35 o 
   2   8  12       13.60       13.84      2.78 o 
   3   8  12        4.83        1.62      1.24 o 
   4   8  12       31.17       34.75      2.99 o 
   5   8  12       44.86       44.39      5.71 o 
   6   8  12        6.54        6.70      1.77 o 
  -6   9  12        5.06        1.47      1.23 o 
  -5   9  12       56.15       57.32      5.39 o 
  -4   9  12        6.03        6.89      1.90 o 
  -3   9  12       41.48       39.42      3.17 o 
  -2   9  12      116.57      117.10      6.76 o 
  -1   9  12        4.34        4.07      1.08 o 
   0   9  12        0.02        0.70      1.50 o 
   1   9  12        0.04        1.75      1.08 o 
   2   9  12        2.80        3.22      0.87 o 
   3   9  12       17.93       19.04      2.06 o 
   4   9  12       19.60       22.60      2.88 o 
  -3  10  12        0.96        3.83      1.45 o 
  -2  10  12       19.62       23.94      3.52 o 
  -1  10  12       52.03       49.89      5.35 o 
   0  10  12       22.40       18.91      4.10 o 
   1  10  12        0.33        3.95      1.28 o 
 -11   0  13        0.22        0.84      1.27 o 
  -9   0  13       78.24       73.74      7.15 o 
  -7   0  13      917.18      923.88     33.30 o 
  -5   0  13     1023.14     1089.75     13.86 o 
  -3   0  13        0.07        3.27      0.55 o 
  -1   0  13     1679.78     1901.98     16.71 o 
   1   0  13      187.01      183.75      4.77 o 
   3   0  13       41.78       28.61      5.73 o 
   5   0  13       32.99       38.02      6.71 o 
   7   0  13      433.02      449.93     12.60 o 
   9   0  13       11.14       12.47      4.68 o 
 -12   1  13       10.92       12.40      4.22 o 
 -11   1  13       46.16       39.99     11.56 o 
 -10   1  13       67.26       76.05      6.36 o 
  -9   1  13        6.74        6.68      1.07 o 
  -8   1  13        0.35        1.92      0.62 o 
  -7   1  13      229.75      236.46      4.61 o 
  -6   1  13      103.11       96.60      3.93 o 
  -5   1  13     1905.12     1915.22     11.66 o 
  -4   1  13      155.78      157.34      1.81 o 
  -3   1  13      118.34      119.28      1.98 o 
  -2   1  13        8.50        5.88      0.95 o 
  -1   1  13      821.49      838.72      6.59 o 
   0   1  13      290.75      297.97      4.23 o 
   1   1  13      121.61      133.76      4.59 o 
   2   1  13      719.83      738.25      7.08 o 
   3   1  13      154.83      154.74      3.58 o 
   4   1  13      179.89      178.99      3.71 o 
   5   1  13     1173.17     1179.96     14.07 o 
   6   1  13        3.57        1.62      1.34 o 
   7   1  13        4.88        3.46      2.74 o 
   8   1  13        3.20        1.73      1.66 o 
   9   1  13        0.20        3.25      1.26 o 
  10   1  13       13.71       10.66      3.05 o 
 -12   2  13        5.27        3.52      2.82 o 
 -11   2  13        7.94        8.97      4.54 o 
 -10   2  13        8.86       12.12      2.34 o 
  -9   2  13        2.46        2.65      0.97 o 
  -8   2  13      945.03     1007.09     10.33 o 
  -7   2  13      545.08      566.70      7.48 o 
  -6   2  13       44.19       44.09      1.95 o 
  -5   2  13      111.75      112.92      3.25 o 
  -4   2  13       82.40       91.50      2.43 o 
  -3   2  13      472.27      497.95      4.49 o 
  -2   2  13        8.58        6.81      0.96 o 
  -1   2  13       44.44       37.47      1.60 o 
   0   2  13      131.23      120.73      4.71 o 
   1   2  13      141.58      142.46      4.99 o 
   2   2  13       72.16       79.20      3.04 o 
   3   2  13        0.81        1.45      0.72 o 
   4   2  13      352.28      364.83      7.04 o 
   5   2  13      137.57      127.13      5.55 o 
   6   2  13      349.64      361.91      5.65 o 
   7   2  13       50.98       45.94      9.54 o 
   8   2  13        4.27        7.55      2.17 o 
   9   2  13        1.50        2.18      2.09 o 
  10   2  13       47.69       59.46      4.76 o 
 -12   3  13        9.22       16.76      3.68 o 
 -11   3  13       20.74       28.05      2.87 o 
 -10   3  13        2.02        1.50      1.92 o 
  -9   3  13       25.06       29.49      2.82 o 
  -8   3  13       23.31       20.72      2.08 o 
  -7   3  13       27.52       19.73      2.56 o 
  -6   3  13     1369.02     1413.06     19.00 o 
  -5   3  13      111.07      110.31      2.95 o 
  -4   3  13       97.87       94.57      3.30 o 
  -3   3  13       69.29       64.38      1.90 o 
  -2   3  13       14.27       15.47      1.09 o 
  -1   3  13      228.14      231.30      4.95 o 
   0   3  13        6.32        5.07      1.71 o 
   1   3  13       46.20       47.11      2.15 o 
   2   3  13       20.15       20.07      1.93 o 
   3   3  13       49.34       45.99      2.98 o 
   4   3  13      152.68      132.88      3.62 o 
   5   3  13       12.10        7.48      1.11 o 
   6   3  13        6.30        6.29      1.34 o 
   7   3  13       56.74       65.47      5.35 o 
   8   3  13        3.65        4.94      3.44 o 
   9   3  13        2.69        2.41      3.47 o 
  10   3  13        8.35       17.10      5.12 o 
 -11   4  13       20.19       21.95      5.16 o 
 -10   4  13        0.07        3.97      2.61 o 
  -9   4  13       23.35       20.44      2.16 o 
  -8   4  13        0.52        1.10      1.45 o 
  -7   4  13       19.54       18.02      2.11 o 
  -6   4  13        0.56        6.22      1.96 o 
  -5   4  13       33.49       34.44      1.73 o 
  -4   4  13      704.14      736.72      9.02 o 
  -3   4  13       55.95       46.56      3.88 o 
  -2   4  13      267.29      287.80      4.97 o 
  -1   4  13       14.17       11.28      1.28 o 
   0   4  13       18.01       17.21      1.46 o 
   1   4  13      124.57      109.21      2.58 o 
   2   4  13        3.94        0.66      0.91 o 
   3   4  13       16.29       15.20      1.91 o 
   4   4  13       14.99       11.38      1.34 o 
   5   4  13       51.43       52.35      3.74 o 
   6   4  13      103.80       88.49      5.21 o 
   7   4  13        0.19        2.14      4.44 o 
   8   4  13        1.98       -0.46      2.65 o 
   9   4  13        0.39        1.98      3.43 o 
 -11   5  13       10.82       11.28      3.44 o 
 -10   5  13        5.22       11.69      1.63 o 
  -9   5  13        3.21        2.64      1.22 o 
  -8   5  13       37.61       27.65      7.65 o 
  -7   5  13       12.80       11.00      2.61 o 
  -6   5  13        1.52        3.41      1.08 o 
  -5   5  13      191.21      197.68      3.82 o 
  -4   5  13        2.31        4.49      1.02 o 
  -3   5  13        0.05       -0.24      0.79 o 
  -2   5  13      170.03      159.39      3.98 o 
  -1   5  13      188.38      180.14      4.56 o 
   0   5  13      354.99      334.38      6.10 o 
   1   5  13       51.13       47.11      3.47 o 
   2   5  13       49.71       48.21      2.73 o 
   3   5  13        5.04        6.09      0.93 o 
   4   5  13      248.92      237.52      6.34 o 
   5   5  13       38.32       32.56      2.81 o 
   6   5  13       14.28       20.81      3.10 o 
   7   5  13       54.17       56.64      6.32 o 
   8   5  13        0.01        1.42      1.14 o 
   9   5  13        0.03        1.47      1.71 o 
 -10   6  13       16.30       16.27      2.90 o 
  -9   6  13        1.25        2.47      1.40 o 
  -8   6  13       12.59       16.86      2.32 o 
  -7   6  13       45.53       40.22      3.52 o 
  -6   6  13       15.32       13.77      2.92 o 
  -5   6  13       76.80       75.13      4.81 o 
  -4   6  13      398.80      430.33     10.72 o 
  -3   6  13        0.03        2.97      1.99 o 
  -2   6  13       81.61       84.23      4.24 o 
  -1   6  13      534.03      580.59     11.03 o 
   0   6  13       13.59       10.70      1.64 o 
   1   6  13       41.02       22.38      1.81 o 
   2   6  13       25.87       27.21      2.73 o 
   3   6  13        0.07        1.77      1.04 o 
   4   6  13       76.13       67.51      6.20 o 
   5   6  13       19.94       22.27      2.53 o 
   6   6  13        2.04        1.66      0.83 o 
   7   6  13        0.20        1.72      0.84 o 
   8   6  13        0.19        3.00      1.07 o 
  -9   7  13       16.12       11.11      2.15 o 
  -8   7  13        6.88        5.56      1.99 o 
  -7   7  13       32.60       32.93      2.92 o 
  -6   7  13       38.36       38.79      3.41 o 
  -5   7  13        9.97        8.14      1.46 o 
  -4   7  13       40.95       34.07      3.15 o 
  -3   7  13       55.24       56.09      3.50 o 
  -2   7  13       85.73       81.75      5.09 o 
  -1   7  13       79.39       63.74      6.94 o 
   0   7  13        3.28        2.16      1.07 o 
   1   7  13       36.65       43.26      3.24 o 
   2   7  13      195.88      185.37      6.04 o 
   3   7  13       55.30       60.31      4.83 o 
   4   7  13        8.52        7.80      1.94 o 
   5   7  13       13.38       13.55      3.88 o 
   6   7  13        7.96       11.39      2.30 o 
   7   7  13       57.47       74.26      4.71 o 
  -8   8  13        1.76        3.56      1.51 o 
  -7   8  13        0.45        2.59      1.21 o 
  -6   8  13        9.53        7.50      1.77 o 
  -5   8  13       87.79       83.60      6.25 o 
  -4   8  13        0.00        2.87      1.15 o 
  -3   8  13       42.37       40.18      3.97 o 
  -2   8  13      143.34      152.81     10.17 o 
  -1   8  13       10.65       10.47      2.05 o 
   0   8  13       33.91       27.96      2.35 o 
   1   8  13       45.13       44.98      3.25 o 
   2   8  13        0.34        0.68      0.93 o 
   3   8  13       36.16       41.84      3.72 o 
   4   8  13        5.71        7.93      1.50 o 
   5   8  13        0.75        3.68      1.82 o 
   6   8  13        0.04        1.12      0.88 o 
  -6   9  13        1.69        2.72      1.45 o 
  -5   9  13       30.63       27.02      3.76 o 
  -4   9  13       19.72       18.50      4.66 o 
  -3   9  13       82.92       75.54      7.73 o 
  -2   9  13        3.16        4.76      1.98 o 
  -1   9  13        0.18        1.36      1.16 o 
   0   9  13        9.83        9.74      2.17 o 
   1   9  13       10.04        6.49      1.59 o 
   2   9  13        0.26        2.46      0.89 o 
   3   9  13        4.25        4.13      1.35 o 
   4   9  13        0.81        1.18      0.89 o 
  -2  10  13        9.80        5.99      3.66 o 
  -1  10  13        3.09        6.69      1.70 o 
 -10   0  14       47.67       46.44      9.31 o 
  -8   0  14       50.12       43.29      7.00 o 
  -6   0  14      244.26      253.37      5.81 o 
  -4   0  14      616.49      616.74      6.99 o 
  -2   0  14        5.91        2.84      1.78 o 
   0   0  14        6.98        2.58      1.31 o 
   2   0  14      134.73      160.02      4.31 o 
   4   0  14     1920.57     2022.46     41.62 o 
   6   0  14       91.67       81.70     13.35 o 
   8   0  14        0.36        4.27      2.79 o 
  10   0  14       35.78       42.71      5.11 o 
 -12   1  14        1.45        5.04      2.34 o 
 -11   1  14        0.34        3.52      1.84 o 
 -10   1  14       28.94       27.65      2.72 o 
  -9   1  14      163.86      159.02      4.74 o 
  -8   1  14       61.37       55.63      2.49 o 
  -7   1  14       13.60       16.01      1.60 o 
  -6   1  14      237.63      227.44      4.21 o 
  -5   1  14      190.93      196.03      3.93 o 
  -4   1  14      453.56      462.96      3.58 o 
  -3   1  14       59.12       50.94      1.77 o 
  -2   1  14       23.74       19.55      1.67 o 
  -1   1  14       73.59       75.52      2.68 o 
   0   1  14        3.65        0.62      0.82 o 
   1   1  14       97.10       96.86      2.84 o 
   2   1  14      815.20      789.95      7.18 o 
   3   1  14       32.49       32.35      2.35 o 
   4   1  14        8.25        2.74      0.98 o 
   5   1  14      205.54      204.65      4.16 o 
   6   1  14       22.81       24.31      3.19 o 
   7   1  14        0.03        2.89      2.15 o 
   8   1  14        8.28        5.08      3.30 o 
   9   1  14       20.55       21.78      5.25 o 
  10   1  14       14.27        9.46      3.37 o 
 -11   2  14       39.32       35.73      2.97 o 
 -10   2  14       40.44       39.25      3.79 o 
  -9   2  14        2.02        2.05      2.27 o 
  -8   2  14        1.55        1.59      0.67 o 
  -7   2  14       26.30       21.18      1.81 o 
  -6   2  14       22.46       17.51      1.70 o 
  -5   2  14       90.59       93.37      2.65 o 
  -4   2  14      244.29      229.30      3.52 o 
  -3   2  14       89.08       89.15      5.24 o 
  -2   2  14      476.01      495.21      5.26 o 
  -1   2  14        6.98        7.08      1.34 o 
   0   2  14       17.70       19.54      1.82 o 
   1   2  14        1.00        1.04      0.88 o 
   2   2  14      234.06      225.06      3.59 o 
   3   2  14       38.96       44.79      3.43 o 
   4   2  14      379.13      368.58      7.09 o 
   5   2  14        0.11        2.21      1.66 o 
   6   2  14       51.08       49.00      3.57 o 
   7   2  14       18.37       15.70      2.66 o 
   8   2  14      112.56      108.59      8.98 o 
   9   2  14       41.89       50.24      4.48 o 
  10   2  14        6.84        9.00      3.94 o 
 -11   3  14        3.97        0.47      1.54 o 
 -10   3  14       21.85       21.03      2.52 o 
  -9   3  14        4.77        4.43      1.30 o 
  -8   3  14        3.04       -0.22      1.22 o 
  -7   3  14       15.39       12.57      2.60 o 
  -6   3  14       64.67       65.43      4.26 o 
  -5   3  14       13.18        7.77      1.86 o 
  -4   3  14      106.86      114.28      4.08 o 
  -3   3  14        9.33       12.32      1.30 o 
  -2   3  14      172.96      154.93      2.75 o 
  -1   3  14      227.22      245.83      5.77 o 
   0   3  14       14.21       17.17      1.86 o 
   1   3  14       91.81      108.51      3.12 o 
   2   3  14      338.14      326.44      6.41 o 
   3   3  14     1204.92     1178.65     14.03 o 
   4   3  14      143.12      136.76      3.12 o 
   5   3  14        2.73        2.22      1.00 o 
   6   3  14       38.20       43.59      3.27 o 
   7   3  14       18.58       18.24      3.94 o 
   8   3  14        0.36        0.76      1.64 o 
   9   3  14       59.84       81.80      5.31 o 
 -11   4  14        3.82        4.69      4.56 o 
 -10   4  14      103.88      131.15     22.25 o 
  -9   4  14        1.34        2.09      1.37 o 
  -8   4  14       13.94       14.25      2.05 o 
  -7   4  14        0.10        0.72      1.45 o 
  -6   4  14      116.50      104.81      5.87 o 
  -5   4  14       33.52       29.67      2.04 o 
  -4   4  14       23.27       20.59      1.61 o 
  -3   4  14      434.43      423.96      6.51 o 
  -2   4  14      269.65      243.90      4.21 o 
  -1   4  14       11.60       11.24      2.16 o 
   0   4  14      188.79      187.52      5.04 o 
   1   4  14     1884.55     1907.53     23.07 o 
   2   4  14        8.25        9.38      1.17 o 
   3   4  14       19.03       18.40      1.89 o 
   4   4  14        4.25        2.10      1.11 o 
   5   4  14      117.06       98.26      4.41 o 
   6   4  14       25.12       24.79      2.54 o 
   7   4  14        0.70        0.75      1.68 o 
   8   4  14       12.21       13.68      3.07 o 
   9   4  14        5.17        6.46      3.27 o 
 -10   5  14        0.02        0.49      1.71 o 
  -9   5  14       18.99       22.29      2.78 o 
  -8   5  14        1.45        1.23      1.39 o 
  -7   5  14        0.00        1.82      1.05 o 
  -6   5  14        0.01        2.24      0.92 o 
  -5   5  14        7.48        9.14      2.02 o 
  -4   5  14        7.66        7.14      1.12 o 
  -3   5  14      182.76      190.54      4.09 o 
  -2   5  14        3.59        5.88      1.12 o 
  -1   5  14        8.21        7.92      1.82 o 
   0   5  14        0.15       -0.30      1.12 o 
   1   5  14       35.43       38.24      3.06 o 
   2   5  14       97.21       78.63      4.09 o 
   3   5  14      376.29      349.03      4.91 o 
   4   5  14       16.79       15.08      1.49 o 
   5   5  14       11.86        7.62      1.12 o 
   6   5  14        1.92        1.21      1.17 o 
   7   5  14        6.98        4.30      2.23 o 
   8   5  14        0.34        0.65      1.63 o 
 -10   6  14       31.72       31.79      6.36 o 
  -9   6  14        9.77        9.40      2.05 o 
  -8   6  14       29.97       25.56      3.69 o 
  -7   6  14        2.25        5.86      2.69 o 
  -6   6  14      103.76      115.89      5.52 o 
  -5   6  14       47.24       47.93      2.80 o 
  -4   6  14        0.16        1.14      0.96 o 
  -3   6  14       82.91       89.43      3.34 o 
  -2   6  14      154.77      155.87      4.49 o 
  -1   6  14        2.90        2.90      0.98 o 
   0   6  14        0.06        1.85      0.78 o 
   1   6  14        0.19        0.61      0.98 o 
   2   6  14        0.84        0.46      0.94 o 
   3   6  14        5.16        8.57      1.65 o 
   4   6  14       69.92       84.45      6.67 o 
   5   6  14        0.07        3.11      2.38 o 
   6   6  14       12.10       17.50      2.38 o 
   7   6  14        0.70        4.21      2.06 o 
  -9   7  14       28.71       28.88      4.26 o 
  -8   7  14        8.63       10.91      4.03 o 
  -7   7  14        2.42       -0.54      1.52 o 
  -6   7  14       29.09       28.53      3.73 o 
  -5   7  14        2.14        1.63      0.83 o 
  -4   7  14       21.40       20.43      1.72 o 
  -3   7  14        0.46        1.06      1.30 o 
  -2   7  14        1.20        2.88      1.08 o 
  -1   7  14       26.70       19.18      2.35 o 
   0   7  14        7.23        3.95      1.50 o 
   1   7  14       58.42       53.92      4.84 o 
   2   7  14       39.19       35.39      3.05 o 
   3   7  14        1.85        0.84      1.28 o 
   4   7  14        3.34        1.56      1.57 o 
   5   7  14        1.15        1.93      1.63 o 
   6   7  14        0.95        3.46      1.50 o 
  -7   8  14        1.20        0.98      1.51 o 
  -6   8  14        1.55        1.85      2.46 o 
  -5   8  14        2.59        2.32      1.47 o 
  -4   8  14        0.75        0.04      1.81 o 
  -3   8  14        2.01        5.67      1.54 o 
  -2   8  14       30.53       35.77      4.36 o 
  -1   8  14        9.60        7.71      1.83 o 
   0   8  14        1.31        0.09      1.10 o 
   1   8  14        3.74        1.34      1.12 o 
   2   8  14        2.02        3.80      1.13 o 
   3   8  14        8.59        5.55      1.12 o 
   4   8  14        1.81        0.98      1.33 o 
   5   8  14        2.29        2.92      1.10 o 
  -5   9  14       17.50       16.46      2.26 o 
  -4   9  14       30.28       32.26      3.27 o 
  -3   9  14        0.43        2.29      1.35 o 
  -2   9  14       12.92        5.01      2.48 o 
  -1   9  14       39.06       41.18      3.66 o 
   0   9  14       22.97       22.04      2.58 o 
   1   9  14        7.47        6.67      1.47 o 
   2   9  14        0.03        2.40      1.17 o 
   3   9  14       17.18       15.93      2.00 o 
  -9   0  15        3.47        4.27      1.52 o 
  -7   0  15      269.48      259.50      6.87 o 
  -5   0  15      203.95      228.82      6.57 o 
  -3   0  15       58.98       61.81      2.96 o 
  -1   0  15      336.88      370.90      6.74 o 
   1   0  15      517.91      503.03      7.73 o 
   3   0  15      737.05      702.43     13.52 o 
   5   0  15       59.20       46.48      4.33 o 
   7   0  15       33.26       37.90      4.81 o 
   9   0  15       54.20       72.27      6.72 o 
 -11   1  15       12.54        9.97      1.99 o 
 -10   1  15        4.55        2.82      1.11 o 
  -9   1  15        7.46        5.69      1.30 o 
  -8   1  15       42.24       34.62      2.18 o 
  -7   1  15      212.73      197.08      4.18 o 
  -6   1  15       32.20       32.67      2.46 o 
  -5   1  15       43.67       37.88      3.53 o 
  -4   1  15        9.88        9.62      0.82 o 
  -3   1  15      295.00      273.54      3.10 o 
  -2   1  15        2.21        3.01      1.03 o 
  -1   1  15       41.35       39.75      1.96 o 
   0   1  15      160.20      160.17      2.97 o 
   1   1  15      161.42      145.79      4.25 o 
   2   1  15      208.11      198.13      3.74 o 
   3   1  15       11.31       12.79      1.43 o 
   4   1  15      208.90      206.76      4.93 o 
   5   1  15       53.74       56.49      3.13 o 
   6   1  15       15.85       18.80      2.88 o 
   7   1  15        1.29        0.61      1.67 o 
   8   1  15       29.58       26.14      3.37 o 
   9   1  15        3.72        2.04      1.02 o 
 -11   2  15       14.82       11.66      1.94 o 
 -10   2  15       19.44       19.27      3.71 o 
  -9   2  15       14.65       17.12      2.72 o 
  -8   2  15       50.89       64.14      4.15 o 
  -7   2  15       18.73       17.58      1.62 o 
  -6   2  15      154.80      142.75      2.79 o 
  -5   2  15        9.85       12.73      1.22 o 
  -4   2  15        2.24        1.74      0.99 o 
  -3   2  15      224.13      234.95      3.12 o 
  -2   2  15        5.09        7.32      1.31 o 
  -1   2  15       12.36        8.09      1.28 o 
   0   2  15      155.67      165.66      3.27 o 
   1   2  15        4.02        3.98      0.95 o 
   2   2  15        0.48        1.80      1.37 o 
   3   2  15       28.11       23.91      2.80 o 
   4   2  15      372.43      385.91      7.87 o 
   5   2  15       22.51       20.34      2.53 o 
   6   2  15       66.28       65.86      4.17 o 
   7   2  15       16.00       14.73      2.79 o 
   8   2  15        3.97        4.25      2.72 o 
   9   2  15        2.59        4.27      3.20 o 
 -11   3  15        4.93        4.60      3.50 o 
 -10   3  15        0.08        2.77      1.33 o 
  -9   3  15       11.59       11.00      1.71 o 
  -8   3  15       14.10       14.99      1.88 o 
  -7   3  15        3.14        2.80      0.93 o 
  -6   3  15       11.48        8.95      1.30 o 
  -5   3  15        6.09        6.61      0.92 o 
  -4   3  15      831.01      850.77     18.91 o 
  -3   3  15       32.49       37.82      2.84 o 
  -2   3  15      415.70      396.39      5.50 o 
  -1   3  15      341.64      343.29      5.26 o 
   0   3  15       27.10       16.66      1.55 o 
   1   3  15       22.62       24.21      2.11 o 
   2   3  15      738.35      724.12      9.44 o 
   3   3  15      118.12      116.51      4.09 o 
   4   3  15        0.47        3.02      1.14 o 
   5   3  15       61.26       54.08      3.11 o 
   6   3  15       11.65        5.78      1.33 o 
   7   3  15        2.07        4.22      2.45 o 
   8   3  15        0.23       -1.32      2.11 o 
   9   3  15        3.30        2.89      2.19 o 
 -11   4  15       10.90       10.31      3.68 o 
 -10   4  15       39.65       39.59      3.18 o 
  -9   4  15       27.81       24.59      4.15 o 
  -8   4  15       80.04       82.41      3.25 o 
  -7   4  15        0.76        1.28      0.93 o 
  -6   4  15       14.40       15.56      1.41 o 
  -5   4  15       32.43       33.53      2.62 o 
  -4   4  15      305.91      284.86      5.02 o 
  -3   4  15        3.31        2.79      1.29 o 
  -2   4  15       23.76       27.51      1.69 o 
  -1   4  15        6.46        5.38      1.12 o 
   0   4  15        6.55        7.03      0.99 o 
   1   4  15        1.12        0.56      1.42 o 
   2   4  15      373.43      338.26      9.45 o 
   3   4  15       27.35       19.89      1.89 o 
   4   4  15      270.82      273.90      5.34 o 
   5   4  15        2.00        0.80      1.56 o 
   6   4  15        0.13        2.12      1.37 o 
   7   4  15        0.14       -0.34      3.20 o 
   8   4  15        3.87        5.69      2.12 o 
 -10   5  15        0.94        0.98      1.19 o 
  -9   5  15       35.61       33.73      2.54 o 
  -8   5  15        9.16       10.59      1.88 o 
  -7   5  15       43.81       47.49      3.87 o 
  -6   5  15       84.52       79.84      3.73 o 
  -5   5  15       11.43        9.84      1.69 o 
  -4   5  15       92.01       90.87      3.64 o 
  -3   5  15       37.33       37.33      2.24 o 
  -2   5  15       70.02       61.77      3.43 o 
  -1   5  15       84.25       78.36      3.33 o 
   0   5  15      143.86      123.89      4.86 o 
   1   5  15       24.58       29.76      2.25 o 
   2   5  15       68.66       68.21      3.35 o 
   3   5  15        0.18        1.46      0.70 o 
   4   5  15        3.44        2.10      0.79 o 
   5   5  15      105.25      107.89      4.26 o 
   6   5  15       34.01       38.53      3.89 o 
   7   5  15      132.52      156.17     10.09 o 
   8   5  15       23.45       26.10      3.68 o 
  -9   6  15       19.07       16.48      3.50 o 
  -8   6  15       61.78       65.63      5.17 o 
  -7   6  15       61.92       58.45      4.65 o 
  -6   6  15       24.02       27.45      2.50 o 
  -5   6  15       41.60       45.01      3.43 o 
  -4   6  15       47.46       45.40      2.95 o 
  -3   6  15       18.76       16.13      2.49 o 
  -2   6  15       81.86       75.34      3.79 o 
  -1   6  15       82.17       83.72      3.58 o 
   0   6  15        2.02        3.16      0.95 o 
   1   6  15        0.15        1.23      0.76 o 
   2   6  15       48.02       44.18      3.37 o 
   3   6  15        0.36        2.78      1.09 o 
   4   6  15       12.74       16.28      2.28 o 
   5   6  15       15.11        8.57      1.96 o 
   6   6  15        1.07        3.58      1.49 o 
   7   6  15       33.40       24.63      4.79 o 
  -8   7  15        1.10        1.38      1.38 o 
  -7   7  15        9.45       10.26      2.01 o 
  -6   7  15      106.59      106.15      6.42 o 
  -5   7  15        0.22        3.95      1.16 o 
  -4   7  15       81.64       84.16      5.47 o 
  -3   7  15       30.37       35.71      2.74 o 
  -2   7  15       36.82       31.96      2.83 o 
  -1   7  15        3.97        2.43      1.31 o 
   0   7  15        1.69        5.22      3.12 o 
   1   7  15       23.67       23.39      2.46 o 
   2   7  15       32.01       31.95      2.92 o 
   3   7  15        2.42        2.19      1.52 o 
   4   7  15        6.36        5.23      1.26 o 
   5   7  15       24.00       22.69      3.31 o 
   6   7  15        1.39        2.07      1.49 o 
  -7   8  15        0.03        2.02      1.47 o 
  -6   8  15        2.40        8.39      1.85 o 
  -5   8  15       14.46       13.71      1.69 o 
  -4   8  15        8.24        3.56      1.26 o 
  -3   8  15       11.78       15.62      1.88 o 
  -2   8  15       26.38       28.80      2.65 o 
  -1   8  15       12.53        7.76      3.23 o 
   0   8  15        0.11        0.93      1.30 o 
   1   8  15        0.07        0.47      0.85 o 
   2   8  15       13.90       18.41      3.09 o 
   3   8  15        0.82        0.96      0.91 o 
   4   8  15        3.55        4.31      1.33 o 
  -4   9  15        1.52        4.23      1.60 o 
  -3   9  15       13.63       15.85      2.46 o 
  -2   9  15        0.14       -1.78      1.78 o 
  -1   9  15        0.09       -0.36      1.42 o 
   0   9  15        9.15        4.23      1.83 o 
   1   9  15        4.97        3.92      1.28 o 
   2   9  15       29.65       25.59      3.02 o 
 -10   0  16       15.05       18.10      3.52 o 
  -8   0  16      218.18      219.81      8.51 o 
  -6   0  16      137.66      144.84      4.53 o 
  -4   0  16      160.53      150.35      7.42 o 
  -2   0  16       22.53       21.34      1.85 o 
   0   0  16      214.51      217.76      5.61 o 
   2   0  16      133.86      148.26      4.45 o 
   4   0  16      607.61      626.79      9.34 o 
   6   0  16      560.40      642.23    161.53 o 
   8   0  16        0.58        0.91      2.52 o 
 -10   1  16        9.51       10.46      2.02 o 
  -9   1  16        0.74        1.99      0.94 o 
  -8   1  16      156.97      164.43      6.13 o 
  -7   1  16       26.61       22.20      2.88 o 
  -6   1  16     1145.19     1260.75     11.28 o 
  -5   1  16       10.50        9.18      1.11 o 
  -4   1  16        3.00        2.71      0.94 o 
  -3   1  16       71.86       64.24      2.17 o 
  -2   1  16        0.27        0.19      0.88 o 
  -1   1  16      559.42      601.50      7.37 o 
   0   1  16      246.38      242.48      4.82 o 
   1   1  16        4.35        2.41      0.97 o 
   2   1  16       31.67       26.78      2.28 o 
   3   1  16       29.55       29.93      2.06 o 
   4   1  16        9.67        8.94      1.36 o 
   5   1  16        1.37        2.46      0.68 o 
   6   1  16      144.17      154.73     11.91 o 
   7   1  16        5.49        4.38      2.08 o 
   8   1  16       41.99       29.97      5.81 o 
   9   1  16        5.62        7.28      2.88 o 
 -11   2  16        3.19        7.65      2.69 o 
 -10   2  16        9.22        8.47      1.76 o 
  -9   2  16        0.77        0.69      1.08 o 
  -8   2  16       12.45       15.60      1.93 o 
  -7   2  16        0.01        2.17      1.36 o 
  -6   2  16      303.10      338.10      6.52 o 
  -5   2  16        0.00        2.43      0.86 o 
  -4   2  16      236.08      230.94      4.58 o 
  -3   2  16       80.08       59.41      2.37 o 
  -2   2  16        8.34        5.66      1.24 o 
  -1   2  16      510.01      513.82      6.79 o 
   0   2  16       14.04       18.31      1.38 o 
   1   2  16      113.25      114.76      3.20 o 
   2   2  16      162.25      153.47      4.20 o 
   3   2  16       86.64       87.84      5.55 o 
   4   2  16        0.09        0.53      1.07 o 
   5   2  16       38.60       47.77      3.02 o 
   6   2  16      147.72      151.47     13.73 o 
   7   2  16       17.98       16.94      7.65 o 
   8   2  16        7.34        4.75      2.79 o 
   9   2  16        0.02        0.38      1.72 o 
 -11   3  16        0.99        0.26      1.41 o 
 -10   3  16       21.75       25.65      4.20 o 
  -9   3  16       85.23       69.32     10.49 o 
  -8   3  16        0.28       -0.09      1.09 o 
  -7   3  16       20.70       29.51      2.15 o 
  -6   3  16       94.19       87.32      3.22 o 
  -5   3  16       49.96       45.45      2.38 o 
  -4   3  16        2.10        0.95      1.15 o 
  -3   3  16        9.01        6.76      2.02 o 
  -2   3  16      144.33      133.13      3.87 o 
  -1   3  16       18.40       17.88      1.56 o 
   0   3  16        1.02        1.98      0.84 o 
   1   3  16      256.31      239.31      4.66 o 
   2   3  16       58.83       46.44      2.37 o 
   3   3  16      264.10      277.23      6.00 o 
   4   3  16        1.41        2.61      1.90 o 
   5   3  16        4.05        3.98      2.88 o 
   6   3  16       29.39       32.64      3.76 o 
   7   3  16        0.02        1.71      3.69 o 
   8   3  16        0.01        1.69      4.30 o 
 -10   4  16      101.99       94.45     10.62 o 
  -9   4  16       34.27       32.08      2.90 o 
  -8   4  16       56.26       57.29      4.58 o 
  -7   4  16        4.17        9.07      1.89 o 
  -6   4  16       10.17       13.22      1.59 o 
  -5   4  16       18.91       17.91      1.72 o 
  -4   4  16       72.04       69.59      3.77 o 
  -3   4  16     1018.03     1056.16     14.32 o 
  -2   4  16       60.16       68.85      3.66 o 
  -1   4  16       16.41       17.38      1.58 o 
   0   4  16       27.89       30.75      2.11 o 
   1   4  16       55.37       54.41      2.62 o 
   2   4  16       71.07       63.57      4.61 o 
   3   4  16       78.74       70.03      3.15 o 
   4   4  16        1.97        1.61      1.71 o 
   5   4  16        5.63        3.96      1.21 o 
   6   4  16       20.76       14.51      2.07 o 
   7   4  16        0.07        1.51      1.86 o 
   8   4  16        6.45        5.21      2.22 o 
 -10   5  16       79.28       88.79      9.64 o 
  -9   5  16        0.00        1.74      1.08 o 
  -8   5  16       21.24       24.40      2.33 o 
  -7   5  16       18.18       19.60      3.08 o 
  -6   5  16      324.85      316.42      8.72 o 
  -5   5  16       31.93       27.85      2.56 o 
  -4   5  16       18.34       14.95      1.90 o 
  -3   5  16        3.60        4.79      1.51 o 
  -2   5  16       87.59       73.79      3.74 o 
  -1   5  16       82.88       79.24      2.88 o 
   0   5  16      178.53      177.25      5.06 o 
   1   5  16       27.72       14.52      1.55 o 
   2   5  16        1.58        0.90      1.72 o 
   3   5  16        8.94        8.34      1.36 o 
   4   5  16        9.69        9.88      1.58 o 
   5   5  16       18.44       18.32      2.37 o 
   6   5  16        5.47        5.46      1.65 o 
   7   5  16       30.00       37.28      6.11 o 
  -9   6  16       85.38      104.63     13.15 o 
  -8   6  16       23.57       18.00      3.69 o 
  -7   6  16       63.28       64.47      4.09 o 
  -6   6  16       36.70       35.89      2.52 o 
  -5   6  16       10.57       13.78      1.85 o 
  -4   6  16      109.49      110.43      5.59 o 
  -3   6  16       34.42       42.30      2.97 o 
  -2   6  16        0.96       10.35      2.08 o 
  -1   6  16       10.00       12.94      2.39 o 
   0   6  16        1.85        0.15      1.12 o 
   1   6  16        0.20        1.64      0.77 o 
   2   6  16       12.61       17.06      1.93 o 
   3   6  16        1.28        3.15      1.29 o 
   4   6  16       26.09       26.61      2.84 o 
   5   6  16        1.35        2.33      1.93 o 
   6   6  16       15.27       25.25      5.21 o 
  -8   7  16        8.27        9.12      2.46 o 
  -7   7  16       27.88       28.04      3.39 o 
  -6   7  16       33.88       24.74      2.70 o 
  -5   7  16        4.58        2.83      0.94 o 
  -4   7  16        2.22        4.87      1.38 o 
  -3   7  16        0.51        3.37      1.63 o 
  -2   7  16        1.35        0.63      1.41 o 
  -1   7  16        8.25        6.13      1.53 o 
   0   7  16        4.10        4.97      1.56 o 
   1   7  16        0.59        2.71      1.29 o 
   2   7  16       35.11       35.35      2.84 o 
   3   7  16       14.56       14.25      1.46 o 
   4   7  16       21.60       20.24      2.76 o 
   5   7  16        1.34        4.18      1.35 o 
  -6   8  16        0.25        0.89      1.30 o 
  -5   8  16       17.33       11.76      1.90 o 
  -4   8  16        1.37        0.47      1.10 o 
  -3   8  16       13.16        8.53      2.67 o 
  -2   8  16        1.23        2.62      1.28 o 
  -1   8  16        1.75       -0.29      1.52 o 
   0   8  16       10.80       10.30      2.98 o 
   1   8  16        1.92        4.54      0.90 o 
   2   8  16        0.06        1.84      1.00 o 
   3   8  16       43.43       37.32      3.45 o 
  -3   9  16        2.36        3.07      2.68 o 
  -2   9  16        4.08        1.87      1.52 o 
  -1   9  16       44.25       40.40      6.20 o 
   0   9  16        1.38        3.53      1.64 o 
 -11   0  17       57.76       65.33     13.12 o 
  -9   0  17        0.19        3.61      2.75 o 
  -7   0  17      229.28      250.88     15.44 o 
  -5   0  17       72.13       71.05      7.00 o 
  -3   0  17      121.28      143.12      4.32 o 
  -1   0  17      433.67      444.77      9.06 o 
   1   0  17      602.36      608.91     16.79 o 
   3   0  17      497.10      525.83     11.61 o 
   5   0  17       76.75       86.60      9.04 o 
   7   0  17      136.48      130.61     11.44 o 
 -11   1  17        2.15        1.77      2.27 o 
 -10   1  17        7.27        4.68      1.54 o 
  -9   1  17       12.20       15.45      2.00 o 
  -8   1  17        1.47        2.42      1.20 o 
  -7   1  17        0.00        0.48      0.80 o 
  -6   1  17       26.23       27.86      3.70 o 
  -5   1  17      538.05      588.69      6.93 o 
  -4   1  17        2.92        3.07      0.86 o 
  -3   1  17       28.73       23.33      1.86 o 
  -2   1  17      540.80      557.89      7.49 o 
  -1   1  17      265.28      269.34      4.68 o 
   0   1  17      270.76      269.30      6.56 o 
   1   1  17      301.84      290.88      6.61 o 
   2   1  17       36.52       30.38      2.16 o 
   3   1  17      893.34      920.36      9.61 o 
   4   1  17      136.50      144.28      3.56 o 
   5   1  17        6.08        8.07      1.19 o 
   6   1  17        0.19       -2.10      2.10 o 
   7   1  17       19.11       20.15      7.97 o 
   8   1  17       21.72       19.19      4.25 o 
 -11   2  17       19.77       27.14      3.18 o 
 -10   2  17       26.89       23.36      2.41 o 
  -9   2  17        0.31        1.42      0.97 o 
  -8   2  17        1.14        1.21      2.33 o 
  -7   2  17       27.96       24.44      2.74 o 
  -6   2  17       25.33       13.84      2.07 o 
  -5   2  17      174.98      176.45      4.24 o 
  -4   2  17      309.93      315.27      4.19 o 
  -3   2  17       33.90       24.55      2.00 o 
  -2   2  17       78.78       70.28      2.78 o 
  -1   2  17      171.06      159.38      3.71 o 
   0   2  17       22.84       17.12      1.41 o 
   1   2  17      384.99      386.01      6.06 o 
   2   2  17       62.84       62.83      2.59 o 
   3   2  17       62.88       63.63      3.73 o 
   4   2  17       93.38       82.97      3.36 o 
   5   2  17        0.39        2.73      0.93 o 
   6   2  17        0.03        0.76      1.41 o 
   7   2  17       10.77        8.22      2.29 o 
   8   2  17        6.40        6.18      1.80 o 
 -10   3  17       88.44      117.61     15.55 o 
  -9   3  17        0.21        1.53      1.26 o 
  -8   3  17       73.73       74.04      3.43 o 
  -7   3  17        0.78       -0.62      1.33 o 
  -6   3  17       20.33       17.90      1.87 o 
  -5   3  17       13.30       12.08      1.55 o 
  -4   3  17      229.99      241.71      5.62 o 
  -3   3  17      136.57      158.10      5.27 o 
  -2   3  17      927.70      890.40     16.41 o 
  -1   3  17       25.88       25.17      2.22 o 
   0   3  17       21.71       17.30      1.91 o 
   1   3  17      253.06      245.29      5.33 o 
   2   3  17        5.12        2.48      1.04 o 
   3   3  17        2.90        2.34      0.64 o 
   4   3  17       29.34       23.01      2.18 o 
   5   3  17       17.91       22.40      2.88 o 
   6   3  17       12.17        8.35      2.42 o 
   7   3  17        4.59        1.59      1.85 o 
   8   3  17        2.37        3.41      1.83 o 
 -10   4  17        6.65        4.30      1.64 o 
  -9   4  17        7.63        8.88      1.53 o 
  -8   4  17       37.48       36.00      2.64 o 
  -7   4  17       16.23       17.05      2.39 o 
  -6   4  17       66.34       79.23      5.45 o 
  -5   4  17        1.46        2.15      0.87 o 
  -4   4  17       38.48       33.89      2.77 o 
  -3   4  17        0.08        0.63      1.23 o 
  -2   4  17      317.96      317.50      5.66 o 
  -1   4  17        1.42        1.99      1.20 o 
   0   4  17      267.64      253.14      4.12 o 
   1   4  17       31.52       32.97      2.34 o 
   2   4  17        0.32        0.24      0.98 o 
   3   4  17       32.80       42.55      3.48 o 
   4   4  17       44.29       46.18      3.13 o 
   5   4  17       17.60       11.88      2.40 o 
   6   4  17        1.64       -0.37      1.25 o 
   7   4  17       20.60       17.76      3.88 o 
  -9   5  17        1.00        1.82      1.29 o 
  -8   5  17        0.50        3.24      1.57 o 
  -7   5  17        7.76        9.23      1.91 o 
  -6   5  17       65.23       67.48      4.37 o 
  -5   5  17        3.66        4.54      1.14 o 
  -4   5  17       47.89       52.53      2.77 o 
  -3   5  17       17.85       18.96      1.93 o 
  -2   5  17      133.90      123.40      5.15 o 
  -1   5  17       27.18       24.85      2.65 o 
   0   5  17       15.77       10.85      1.62 o 
   1   5  17       10.84       11.04      1.88 o 
   2   5  17       24.22       27.37      2.47 o 
   3   5  17       40.86       35.10      3.87 o 
   4   5  17        5.80        3.85      1.18 o 
   5   5  17       69.24       69.82      4.78 o 
   6   5  17        3.86        2.73      2.48 o 
   7   5  17       20.72       21.94      4.00 o 
  -8   6  17       25.04       22.83      4.39 o 
  -7   6  17        9.19        4.49      1.81 o 
  -6   6  17       14.92       14.28      3.90 o 
  -5   6  17        1.48        4.14      1.13 o 
  -4   6  17        1.71        3.21      0.93 o 
  -3   6  17        0.48        2.22      1.07 o 
  -2   6  17       10.22       10.24      1.94 o 
  -1   6  17       12.55       12.81      1.99 o 
   0   6  17      107.39       95.49      4.08 o 
   1   6  17        6.49        4.56      1.18 o 
   2   6  17       56.16       52.21      3.39 o 
   3   6  17        0.09        1.29      0.78 o 
   4   6  17        6.70        4.62      1.31 o 
   5   6  17        3.93        5.25      1.99 o 
   6   6  17        9.54        4.59      1.59 o 
  -7   7  17       14.60       19.11      2.71 o 
  -6   7  17        4.84        3.76      1.30 o 
  -5   7  17       38.54       40.27      2.71 o 
  -4   7  17       13.74       14.96      2.11 o 
  -3   7  17       20.68       22.39      2.53 o 
  -2   7  17        0.06        1.34      3.23 o 
  -1   7  17        0.01        2.61      2.10 o 
   0   7  17        6.14       10.06      2.08 o 
   1   7  17        1.07        2.68      1.02 o 
   2   7  17        0.23        1.55      1.23 o 
   3   7  17        0.82        1.50      1.18 o 
   4   7  17        4.09        4.29      1.46 o 
  -5   8  17        0.47        3.08      0.99 o 
  -4   8  17       11.67       14.80      2.86 o 
  -3   8  17        0.95        1.47      0.96 o 
  -2   8  17       14.69       11.97      1.70 o 
  -1   8  17        5.55        6.99      2.85 o 
   0   8  17        3.08        3.13      1.45 o 
   1   8  17       11.04        8.48      1.70 o 
   2   8  17       18.21       23.10      5.02 o 
 -10   0  18       49.48       46.34      6.63 o 
  -8   0  18      210.49      215.14     33.36 o 
  -6   0  18       47.52       30.36      7.20 o 
  -4   0  18       28.50       26.93      3.70 o 
  -2   0  18      265.19      270.42      5.90 o 
   0   0  18      980.98      978.62     12.67 o 
   2   0  18        0.62        2.44      0.89 o 
   4   0  18      479.77      496.27     12.48 o 
   6   0  18        1.55        2.32      3.36 o 
   8   0  18       42.06       52.34      6.45 o 
 -11   1  18        0.03        1.55      1.47 o 
 -10   1  18        0.00        2.78      2.23 o 
  -9   1  18        0.14        0.75      1.84 o 
  -8   1  18       45.62       41.21      5.47 o 
  -7   1  18       74.78       68.48      5.15 o 
  -6   1  18      164.30      161.87      6.92 o 
  -5   1  18       98.03      105.47      5.52 o 
  -4   1  18       79.94       86.84      4.27 o 
  -3   1  18      166.00      154.29      3.59 o 
  -2   1  18      356.97      360.10      7.60 o 
  -1   1  18        3.03        1.65      0.82 o 
   0   1  18        6.15        4.40      1.16 o 
   1   1  18      121.28      110.50      3.42 o 
   2   1  18       16.85       16.51      1.57 o 
   3   1  18        4.74        3.76      0.92 o 
   4   1  18       22.18       21.49      2.44 o 
   5   1  18       25.01       27.59      2.45 o 
   6   1  18       92.79       97.73      9.39 o 
   7   1  18        0.41        1.16      2.29 o 
   8   1  18        0.53        1.16      2.52 o 
 -10   2  18       57.69       70.34      7.64 o 
  -9   2  18        3.44        2.61      3.36 o 
  -8   2  18       14.02       15.36      1.76 o 
  -7   2  18       24.50       25.10      3.65 o 
  -6   2  18       21.39       25.99      2.49 o 
  -5   2  18        5.12        5.45      1.31 o 
  -4   2  18        0.14        0.86      0.79 o 
  -3   2  18      192.94      201.11      6.44 o 
  -2   2  18      337.04      343.33      5.01 o 
  -1   2  18      770.78      810.94      7.55 o 
   0   2  18       10.61       13.28      1.65 o 
   1   2  18       58.75       57.81      2.29 o 
   2   2  18       67.32       78.73      4.59 o 
   3   2  18       60.81       66.73      4.65 o 
   4   2  18      111.00      104.93      5.25 o 
   5   2  18       10.36       10.74      1.90 o 
   6   2  18        3.10        7.38      2.18 o 
   7   2  18        2.87        2.17      2.79 o 
   8   2  18        3.29        1.74      4.18 o 
 -10   3  18        6.42        5.14      1.76 o 
  -9   3  18        8.05        6.53      2.79 o 
  -8   3  18       79.68      100.83      6.85 o 
  -7   3  18       13.73       17.82      4.23 o 
  -6   3  18       30.66       22.96      2.63 o 
  -5   3  18        3.13        3.97      1.43 o 
  -4   3  18       73.10       74.35      3.79 o 
  -3   3  18       18.77       11.90      1.20 o 
  -2   3  18      123.12      121.73      8.34 o 
  -1   3  18       27.91       27.55      2.25 o 
   0   3  18       63.59       62.58      2.55 o 
   1   3  18        9.51        7.53      1.00 o 
   2   3  18      197.63      200.25      4.20 o 
   3   3  18       48.83       56.19      2.73 o 
   4   3  18        6.96        7.57      1.53 o 
   5   3  18       11.07       11.01      2.21 o 
   6   3  18       73.95       86.24      4.56 o 
   7   3  18       84.33      128.17     25.23 o 
  -9   4  18       33.87       43.24      5.11 o 
  -8   4  18        0.92        1.35      1.57 o 
  -7   4  18       19.62       20.43      2.54 o 
  -6   4  18       15.48       15.27      2.25 o 
  -5   4  18        0.16        0.24      1.05 o 
  -4   4  18        0.33        0.10      0.99 o 
  -3   4  18       70.42       67.50      6.03 o 
  -2   4  18      394.89      376.13     21.43 o 
  -1   4  18       25.61       22.04      2.13 o 
   0   4  18        3.44        3.38      1.25 o 
   1   4  18        0.01        2.35      1.16 o 
   2   4  18       53.03       52.30      3.66 o 
   3   4  18        7.38       12.84      1.78 o 
   4   4  18        9.82       10.07      1.58 o 
   5   4  18       35.60       33.31      3.71 o 
   6   4  18        1.23        2.81      2.88 o 
   7   4  18       23.52       25.80      5.47 o 
  -9   5  18       30.00       38.40      3.38 o 
  -8   5  18       11.89       15.80      2.22 o 
  -7   5  18        0.06        2.25      1.19 o 
  -6   5  18        3.57        1.61      0.98 o 
  -5   5  18      121.28      145.29     10.66 o 
  -4   5  18       24.21       21.77      2.12 o 
  -3   5  18       13.13       16.73      1.93 o 
  -2   5  18       35.47       31.76      2.58 o 
  -1   5  18       75.34       88.06      3.99 o 
   0   5  18       73.17       66.29      3.06 o 
   1   5  18        0.48        2.00      1.00 o 
   2   5  18        8.88       10.62      2.43 o 
   3   5  18       24.15       23.62      2.21 o 
   4   5  18        5.03        7.02      1.77 o 
   5   5  18        1.78        2.57      1.17 o 
   6   5  18        4.86        6.87      3.16 o 
  -8   6  18       52.96       47.19      4.84 o 
  -7   6  18       53.87       54.59      5.93 o 
  -6   6  18        4.93        2.93      0.92 o 
  -5   6  18       10.13        5.80      2.43 o 
  -4   6  18        0.62        1.42      0.98 o 
  -3   6  18        9.29       14.15      2.10 o 
  -2   6  18        3.45        0.66      1.50 o 
  -1   6  18       47.40       51.48      3.17 o 
   0   6  18        0.22        0.79      1.03 o 
   1   6  18        0.99        1.35      1.13 o 
   2   6  18       25.39       32.71      3.49 o 
   3   6  18        0.00        0.66      1.09 o 
   4   6  18       43.77       53.04      4.24 o 
   5   6  18        0.30        1.77      1.05 o 
  -6   7  18        3.30        6.98      1.62 o 
  -5   7  18        0.01        2.63      1.13 o 
  -4   7  18        0.03        0.28      1.29 o 
  -3   7  18        3.95        3.98      2.00 o 
  -2   7  18        1.73        2.87      1.22 o 
  -1   7  18       14.92       17.59      2.40 o 
   0   7  18        6.16        2.66      1.99 o 
   1   7  18       11.42        9.69      2.20 o 
   2   7  18        0.23        1.29      1.28 o 
   3   7  18        0.38        1.58      1.14 o 
  -4   8  18       20.43       25.55      3.58 o 
  -3   8  18       38.87       38.25      3.96 o 
  -2   8  18        1.95        4.93      1.74 o 
  -1   8  18       27.16       33.39      3.56 o 
   0   8  18        0.51        1.05      1.86 o 
   1   8  18       17.39       22.61      2.78 o 
  -9   0  19       15.99        7.86      2.84 o 
  -7   0  19       11.28        7.24      3.47 o 
  -5   0  19       83.81      114.37      6.43 o 
  -3   0  19      294.18      274.22     14.83 o 
  -1   0  19      355.81      338.82      6.89 o 
   1   0  19      621.13      623.30     10.72 o 
   3   0  19       98.39       86.85      7.91 o 
   5   0  19       17.26       17.19      4.18 o 
   7   0  19       50.27       36.65      8.15 o 
 -10   1  19        1.05        5.27      2.06 o 
  -9   1  19       81.48       89.03      6.43 o 
  -8   1  19       11.18       11.63      2.54 o 
  -7   1  19       19.35       34.02      3.09 o 
  -6   1  19       21.87       26.15      4.40 o 
  -5   1  19        1.46       -0.50      1.65 o 
  -4   1  19       23.50       26.30      3.33 o 
  -3   1  19       16.71       21.23      1.98 o 
  -2   1  19      218.65      210.36      3.62 o 
  -1   1  19      133.09      121.48      4.33 o 
   0   1  19        2.58        3.53      1.05 o 
   1   1  19      489.95      496.64      6.29 o 
   2   1  19       18.87       13.48      1.87 o 
   3   1  19        0.62        1.75      0.89 o 
   4   1  19       19.17       17.02      2.25 o 
   5   1  19      120.47      117.40      6.19 o 
   6   1  19       41.88       38.96      3.63 o 
   7   1  19        1.68        1.90      1.78 o 
 -10   2  19        1.20        3.95      4.26 o 
  -9   2  19       16.64       18.24      3.61 o 
  -8   2  19        9.26       10.51      3.65 o 
  -7   2  19        1.10        1.36      1.15 o 
  -6   2  19        9.36        6.60      1.45 o 
  -5   2  19      144.27      158.98      7.59 o 
  -4   2  19        9.70        7.99      1.19 o 
  -3   2  19       50.31       39.96      5.27 o 
  -2   2  19        7.92        6.47      3.09 o 
  -1   2  19       11.71        5.25      1.26 o 
   0   2  19       13.85       14.38      1.67 o 
   1   2  19       60.98       70.93      6.23 o 
   2   2  19        0.08        1.70      0.94 o 
   3   2  19       19.03       18.68      2.11 o 
   4   2  19       30.01       27.73      3.03 o 
   5   2  19        0.64        2.29      0.98 o 
   6   2  19       56.97       60.34      6.39 o 
   7   2  19        5.10        8.25      2.07 o 
 -10   3  19       31.25       29.68      3.73 o 
  -9   3  19        4.97        5.58      2.17 o 
  -8   3  19       34.59       22.57      3.06 o 
  -7   3  19        3.60        2.97      0.94 o 
  -6   3  19      112.72      104.55      5.27 o 
  -5   3  19        2.66        3.14      1.58 o 
  -4   3  19       20.85       25.99      2.90 o 
  -3   3  19       75.98       82.97      3.96 o 
  -2   3  19       10.80        5.82      1.59 o 
  -1   3  19       73.20       63.78      8.14 o 
   0   3  19        1.77        1.59      1.26 o 
   1   3  19        0.67        1.77      0.84 o 
   2   3  19       34.32       36.13      2.63 o 
   3   3  19        2.36        3.12      0.94 o 
   4   3  19       12.97       15.63      2.02 o 
   5   3  19       26.34       23.18      2.54 o 
   6   3  19        4.99        8.54      2.95 o 
   7   3  19        1.98        9.88      2.82 o 
  -9   4  19        0.12        1.90      2.47 o 
  -8   4  19       26.47       28.09      5.49 o 
  -7   4  19        4.92        3.02      1.09 o 
  -6   4  19      130.83      147.82      5.30 o 
  -5   4  19        0.96        2.45      1.57 o 
  -4   4  19       34.42       45.22      2.76 o 
  -3   4  19       44.10       47.62      3.38 o 
  -2   4  19       25.20       22.40      2.53 o 
  -1   4  19       27.97       29.66      3.12 o 
   0   4  19        1.96        2.13      1.15 o 
   1   4  19       64.06       69.12      4.32 o 
   2   4  19        0.86        2.42      1.05 o 
   3   4  19        4.85        3.70      1.59 o 
   4   4  19        5.78        5.30      1.68 o 
   5   4  19       11.64       10.42      2.14 o 
   6   4  19        4.67        5.67      2.29 o 
  -8   5  19       21.79       16.87      2.53 o 
  -7   5  19        0.34        1.81      1.83 o 
  -6   5  19        1.18        3.40      1.04 o 
  -5   5  19        5.69        7.11      1.72 o 
  -4   5  19        3.95        2.80      1.29 o 
  -3   5  19       11.51        9.04      1.87 o 
  -2   5  19       72.20       74.49      4.19 o 
  -1   5  19       36.13       40.45      4.75 o 
   0   5  19       65.98       68.14      5.82 o 
   1   5  19        0.02        0.93      1.11 o 
   2   5  19       30.64       36.31      3.22 o 
   3   5  19       32.06       26.71      2.11 o 
   4   5  19        0.56        3.22      1.82 o 
   5   5  19        7.13        6.20      1.85 o 
  -7   6  19        0.71        4.96      1.87 o 
  -6   6  19        8.31        8.50      2.27 o 
  -5   6  19       19.06       19.03      2.01 o 
  -4   6  19       84.02       88.23      3.66 o 
  -3   6  19       12.94       14.51      2.03 o 
  -2   6  19       50.12       56.17      4.85 o 
  -1   6  19       24.75       25.63      2.70 o 
   0   6  19       10.37        8.82      2.12 o 
   1   6  19        0.28        0.29      1.45 o 
   2   6  19        0.63       -0.57      0.92 o 
   3   6  19        3.45        4.11      1.43 o 
   4   6  19       10.94       18.97      2.76 o 
  -5   7  19       22.08       24.25      2.75 o 
  -4   7  19        0.74        3.16      1.34 o 
  -3   7  19        3.73        6.68      2.51 o 
  -2   7  19       53.51       56.93      4.14 o 
  -1   7  19        2.67        4.96      2.49 o 
   0   7  19       32.20       32.58      3.18 o 
   1   7  19        2.35        4.01      1.26 o 
   2   7  19       12.91        9.36      2.01 o 
 -10   0  20       20.97       29.06      6.06 o 
  -8   0  20       20.95       27.09      3.84 o 
  -6   0  20      199.59      238.37     18.44 o 
  -4   0  20       98.66       94.48      6.36 o 
  -2   0  20      239.02      256.47     12.35 o 
   0   0  20        0.00        1.87      1.50 o 
   2   0  20       48.77       39.96      6.79 o 
   4   0  20       56.75       49.29      7.20 o 
   6   0  20       58.89       61.38      9.42 o 
 -10   1  20        0.80        1.73      1.28 o 
  -9   1  20        3.44        5.05      1.62 o 
  -8   1  20       46.46       52.89      6.87 o 
  -7   1  20       55.65       51.84      6.87 o 
  -6   1  20        0.49        0.66      3.05 o 
  -5   1  20       67.94       67.75      4.55 o 
  -4   1  20       28.98       31.61      4.79 o 
  -3   1  20       98.94      112.79      5.00 o 
  -2   1  20      152.34      140.89      8.53 o 
  -1   1  20       52.26       48.23      2.45 o 
   0   1  20       17.86       15.90      2.48 o 
   1   1  20      111.72      118.08      4.82 o 
   2   1  20       26.42       21.44      2.76 o 
   3   1  20        1.40        1.41      0.91 o 
   4   1  20        2.37        3.08      1.51 o 
   5   1  20        2.72        4.29      1.30 o 
   6   1  20        6.83        5.58      1.86 o 
  -9   2  20       10.73       12.45      5.22 o 
  -8   2  20        4.47        7.57      3.02 o 
  -7   2  20       94.71      102.57      5.54 o 
  -6   2  20       83.88       98.06      5.04 o 
  -5   2  20        0.18        3.74      1.26 o 
  -4   2  20       47.45       45.65      6.26 o 
  -3   2  20      116.08      106.93      4.21 o 
  -2   2  20        0.72        1.32      1.88 o 
  -1   2  20       70.17       70.58      4.43 o 
   0   2  20        0.00        3.27      0.91 o 
   1   2  20        0.18        2.14      0.84 o 
   2   2  20       50.97       46.11      2.99 o 
   3   2  20      181.85      206.34      4.16 o 
   4   2  20       11.81        6.72      3.46 o 
   5   2  20        8.33        8.37      1.84 o 
   6   2  20      155.23      186.80     19.63 o 
  -9   3  20        2.44        3.21      1.99 o 
  -8   3  20       66.15       81.22      9.12 o 
  -7   3  20        7.98        6.11      1.66 o 
  -6   3  20        2.71        3.70      1.25 o 
  -5   3  20      158.25      183.78      5.19 o 
  -4   3  20        0.71        1.03      1.03 o 
  -3   3  20        6.60        4.94      3.11 o 
  -2   3  20       34.30       24.67      3.09 o 
  -1   3  20      138.43      131.31      4.71 o 
   0   3  20       33.95       28.08      2.32 o 
   1   3  20       24.03       19.31      2.18 o 
   2   3  20       86.60       84.04      5.08 o 
   3   3  20        0.23       -1.09      1.09 o 
   4   3  20        2.34        4.15      1.24 o 
   5   3  20       21.93       27.18      3.71 o 
   6   3  20       60.88       73.32      7.07 o 
  -8   4  20       14.37       15.89      2.74 o 
  -7   4  20        3.56        4.89      2.12 o 
  -6   4  20        8.52        5.65      1.34 o 
  -5   4  20      129.89      142.40      4.58 o 
  -4   4  20        5.71        4.25      1.45 o 
  -3   4  20       68.84       63.40      5.82 o 
  -2   4  20       61.73       61.28      4.23 o 
  -1   4  20        2.95        2.84      2.04 o 
   0   4  20        1.20        2.87      1.34 o 
   1   4  20       41.82       35.02      3.63 o 
   2   4  20        6.91        4.65      1.15 o 
   3   4  20       78.51       77.90      4.08 o 
   4   4  20       22.93       21.22      3.31 o 
   5   4  20        8.17       11.37      2.83 o 
  -7   5  20        8.58       12.40      3.34 o 
  -6   5  20        0.78       -0.43      1.51 o 
  -5   5  20       74.94       78.13      4.33 o 
  -4   5  20       10.86        9.15      1.83 o 
  -3   5  20       56.23       51.97      3.60 o 
  -2   5  20       77.60       86.84      4.61 o 
  -1   5  20       15.04       11.36      2.55 o 
   0   5  20       22.64       29.74      2.78 o 
   1   5  20        0.81        2.90      1.26 o 
   2   5  20        0.53        3.39      1.38 o 
   3   5  20        0.12        1.18      1.08 o 
   4   5  20        0.07        0.14      1.91 o 
  -6   6  20        1.42        1.48      1.27 o 
  -5   6  20        0.07        2.37      1.13 o 
  -4   6  20        4.69        6.38      1.73 o 
  -3   6  20       11.11        6.31      2.05 o 
  -2   6  20        5.16        4.33      1.82 o 
  -1   6  20        8.64        4.28      1.82 o 
   0   6  20       56.88       57.68      6.40 o 
   1   6  20        8.00        4.02      1.24 o 
   2   6  20       32.56       43.72      4.91 o 
   3   6  20        4.27        7.29      1.50 o 
  -4   7  20        3.40        1.97      1.27 o 
  -3   7  20        0.63        2.73      1.41 o 
  -2   7  20        0.02        0.91      1.15 o 
  -1   7  20       22.53       22.18      2.93 o 
   0   7  20       13.48       15.60      3.60 o 
   1   7  20        7.06        7.03      2.05 o 
  -9   0  21        0.35        1.02      2.41 o 
  -7   0  21        0.28        1.20      1.07 o 
  -5   0  21       12.18       16.19      7.15 o 
  -3   0  21      339.27      358.62     12.24 o 
  -1   0  21      129.14      117.50      9.09 o 
   1   0  21      111.66       88.24     13.91 o 
   3   0  21       30.83       39.13      7.07 o 
   5   0  21        4.14       -1.63      3.20 o 
  -9   1  21        8.06        7.27      1.80 o 
  -8   1  21       21.51       24.47      3.81 o 
  -7   1  21       13.06       20.33      2.85 o 
  -6   1  21        0.82        2.13      2.00 o 
  -5   1  21        3.87        1.00      4.41 o 
  -4   1  21       41.01       41.62      4.44 o 
  -3   1  21      122.92      104.83     13.73 o 
  -2   1  21        0.35        0.78      1.70 o 
  -1   1  21       82.56       86.69      3.28 o 
   0   1  21       14.05       16.23      1.40 o 
   1   1  21      124.93      117.39      6.89 o 
   2   1  21       75.95       81.68      4.21 o 
   3   1  21       16.02        8.76      1.67 o 
   4   1  21        4.65        4.16      1.58 o 
   5   1  21       41.38       54.84      8.14 o 
   6   1  21       47.64       47.51      7.13 o 
  -9   2  21       14.53       11.54      5.72 o 
  -8   2  21       17.38       13.55      3.08 o 
  -7   2  21        8.58        7.51      2.93 o 
  -6   2  21        8.33        5.73      1.46 o 
  -5   2  21        6.04        5.24      1.07 o 
  -4   2  21       79.99       79.06      5.38 o 
  -3   2  21        8.51        7.17      1.59 o 
  -2   2  21        2.48        3.14      1.07 o 
  -1   2  21       10.23       16.46      5.51 o 
   0   2  21        2.15        1.43      0.79 o 
   1   2  21        5.53        6.24      1.35 o 
   2   2  21       46.02       54.12      3.39 o 
   3   2  21        0.77        1.16      1.18 o 
   4   2  21       21.03       14.33      2.03 o 
   5   2  21        9.04        8.40      2.38 o 
  -8   3  21       48.10       46.79      7.39 o 
  -7   3  21       26.46       35.25      3.56 o 
  -6   3  21       76.10       74.30      9.08 o 
  -5   3  21       15.56       14.19      5.45 o 
  -4   3  21       43.13       45.13      4.83 o 
  -3   3  21        6.57        5.21      1.91 o 
  -2   3  21        1.08        1.51      1.09 o 
  -1   3  21       15.92       24.56      3.72 o 
   0   3  21       54.84       62.89      5.22 o 
   1   3  21        6.64        7.01      1.35 o 
   2   3  21        0.80        2.30      0.99 o 
   3   3  21       18.63       17.76      1.92 o 
   4   3  21        0.03        0.18      1.70 o 
   5   3  21       32.38       46.19      5.25 o 
  -8   4  21       34.78       37.11      5.07 o 
  -7   4  21        4.09        6.70      1.68 o 
  -6   4  21       50.63       69.78      6.69 o 
  -5   4  21        1.34        3.21      2.35 o 
  -4   4  21        0.34        2.56      1.52 o 
  -3   4  21        2.40        3.89      1.49 o 
  -2   4  21       18.92       20.02      2.92 o 
  -1   4  21       31.37       29.10      2.98 o 
   0   4  21       55.37       62.62      3.43 o 
   1   4  21        0.00       -0.58      1.59 o 
   2   4  21       77.14       84.34      3.78 o 
   3   4  21        6.57        3.75      1.09 o 
   4   4  21       14.38       12.55      2.08 o 
  -7   5  21       52.03       59.01      6.38 o 
  -6   5  21       26.20       30.81      2.85 o 
  -5   5  21        0.05        1.04      2.28 o 
  -4   5  21       22.43       21.80      2.29 o 
  -3   5  21        1.78        4.86      1.76 o 
  -2   5  21       44.99       59.14      6.05 o 
  -1   5  21       69.04       76.29      5.49 o 
   0   5  21        0.51        5.78      1.57 o 
   1   5  21       12.82       10.82      2.67 o 
   2   5  21       28.98       31.42      4.68 o 
   3   5  21       72.04       85.53      9.53 o 
  -5   6  21        0.75        0.80      1.48 o 
  -4   6  21        3.94        1.96      1.47 o 
  -3   6  21        9.18        2.42      1.69 o 
  -2   6  21       34.88       36.28      3.10 o 
  -1   6  21       69.88       84.88      5.79 o 
   0   6  21       27.62       34.38      3.12 o 
   1   6  21        1.62        3.74      1.31 o 
   2   6  21        0.24        4.13      1.93 o 
  -8   0  22       15.62        8.51      2.70 o 
  -6   0  22      122.62      179.20     49.86 o 
  -4   0  22       17.06       27.22      6.72 o 
  -2   0  22       11.28       13.74      4.34 o 
   0   0  22       20.23       21.49      3.04 o 
   2   0  22        0.16        4.94      3.77 o 
   4   0  22        9.46        9.16      1.95 o 
  -8   1  22       72.21       85.16     13.64 o 
  -7   1  22       30.89       38.79      6.94 o 
  -6   1  22        3.10        8.03      2.42 o 
  -5   1  22        0.03        2.01      1.03 o 
  -4   1  22      139.52      159.91     22.49 o 
  -3   1  22        7.11        5.33      1.30 o 
  -2   1  22       20.32       15.79      4.81 o 
  -1   1  22        1.51        1.70      1.59 o 
   0   1  22       11.76        4.90      1.07 o 
   1   1  22       36.88       34.76      2.81 o 
   2   1  22        1.43        1.33      0.88 o 
   3   1  22       21.47       24.86      3.66 o 
   4   1  22        4.92        8.11      1.35 o 
   5   1  22        7.73        5.84      1.62 o 
  -8   2  22        6.93       -1.36      2.70 o 
  -7   2  22        3.67        6.13      1.71 o 
  -6   2  22       15.61       18.71      2.76 o 
  -5   2  22      137.38      158.04     20.23 o 
  -4   2  22        8.67        9.06      3.24 o 
  -3   2  22        0.90        1.37      1.90 o 
  -2   2  22       39.71       42.90      4.70 o 
  -1   2  22       17.43       14.92      2.83 o 
   0   2  22        4.15        4.38      1.47 o 
   1   2  22       57.73       58.40      4.40 o 
   2   2  22      108.05      105.81      6.79 o 
   3   2  22       43.56       32.16      2.67 o 
   4   2  22       53.65       53.64      7.88 o 
  -7   3  22        2.50        3.68      1.37 o 
  -6   3  22       99.12      106.42     11.51 o 
  -5   3  22       45.15       51.54      4.18 o 
  -4   3  22       51.70       63.86     13.44 o 
  -3   3  22        9.33        4.39      1.91 o 
  -2   3  22        7.74        6.66      1.42 o 
  -1   3  22        3.15        2.29      1.93 o 
   0   3  22        6.44        7.89      1.83 o 
   1   3  22        1.38        1.14      1.39 o 
   2   3  22       47.42       49.39      4.92 o 
   3   3  22        0.00        2.61      1.14 o 
   4   3  22       19.09       16.63      2.83 o 
  -7   4  22       39.73       41.57      6.17 o 
  -6   4  22        4.23        4.18      1.21 o 
  -5   4  22       55.38       55.38      5.89 o 
  -4   4  22        3.78       -0.91      1.82 o 
  -3   4  22        0.01        2.02      1.34 o 
  -2   4  22        0.13       -0.07      1.21 o 
  -1   4  22       28.05       26.43      3.26 o 
   0   4  22       20.74       23.90      2.68 o 
   1   4  22       12.71       10.87      1.96 o 
   2   4  22        1.06        2.56      1.14 o 
   3   4  22       33.26       30.42      2.34 o 
  -5   5  22       29.18       31.18      8.14 o 
  -4   5  22        3.56        4.34      1.05 o 
  -3   5  22        0.36        3.28      1.62 o 
  -2   5  22       13.08       13.42      2.15 o 
  -1   5  22       26.10       44.51      4.49 o 
   0   5  22       19.62       17.72      3.08 o 
   1   5  22        8.60        4.30      1.63 o 
   2   5  22       77.58       89.75      3.84 o 
  -3   6  22        5.31        9.50      2.70 o 
  -2   6  22       29.48       41.75      3.44 o 
  -1   6  22       20.24       18.88      2.65 o 
  -7   0  23        2.92        0.93      1.91 o 
  -5   0  23      165.89      207.44     62.03 o 
  -3   0  23      115.66       89.35     18.26 o 
  -1   0  23       26.34       34.10      4.31 o 
   1   0  23        5.79        8.49      2.25 o 
   3   0  23       15.94       17.86      8.76 o 
  -7   1  23       14.70       17.90      4.61 o 
  -6   1  23       19.35       21.05      3.34 o 
  -5   1  23        6.93        2.07      1.67 o 
  -4   1  23        6.00        5.90      1.81 o 
  -3   1  23        2.76        2.97      1.61 o 
  -2   1  23        4.03        2.23      2.02 o 
  -1   1  23       36.64       34.68      3.50 o 
   0   1  23        5.14        4.21      2.61 o 
   1   1  23        4.49        2.44      0.67 o 
   2   1  23        0.05        2.14      0.83 o 
   3   1  23        9.60        8.26      1.52 o 
   4   1  23        6.06        2.73      1.23 o 
  -7   2  23       42.29       40.20      4.70 o 
  -6   2  23       69.11       64.19      8.94 o 
  -5   2  23        0.58        4.26      1.83 o 
  -4   2  23       10.16       10.97      4.06 o 
  -3   2  23       31.34       22.89      3.22 o 
  -2   2  23       19.68       11.12      2.49 o 
  -1   2  23        0.14        2.14      1.55 o 
   0   2  23       22.68       21.27      2.35 o 
   1   2  23        7.87        6.27      2.22 o 
   2   2  23       16.08       16.32      1.71 o 
   3   2  23       39.78       53.51      6.99 o 
  -6   3  23        0.46        4.04      1.63 o 
  -5   3  23       71.32       72.70      8.93 o 
  -4   3  23       19.22       27.57      3.76 o 
  -3   3  23        0.01        0.46      2.05 o 
  -2   3  23        0.02        1.93      1.90 o 
  -1   3  23       22.27       22.10      2.76 o 
   0   3  23        3.12        3.12      1.77 o 
   1   3  23        5.98        6.32      1.78 o 
   2   3  23        4.16        2.83      1.20 o 
   3   3  23       35.57       37.31      3.20 o 
  -5   4  23        0.28        4.18      2.26 o 
  -4   4  23        7.20       -1.04      3.47 o 
  -3   4  23        0.02        4.97      2.28 o 
  -2   4  23        5.09        6.36      1.68 o 
  -1   4  23        3.80        5.65      1.68 o 
   0   4  23       34.79       29.27      2.67 o 
   1   4  23        0.42        1.50      1.45 o 
   2   4  23        0.03        1.60      1.33 o 
  -3   5  23       16.35       12.88      2.06 o 
  -2   5  23        8.16        4.17      1.52 o 
  -1   5  23       23.01       28.59      3.01 o 
   0   5  23        4.22        4.12      1.17 o 
  -6   0  24       83.29       62.96     13.92 o 
  -4   0  24        1.37       -0.93      2.82 o 
  -2   0  24       12.12        9.15      4.72 o 
   0   0  24       29.78       22.68      5.74 o 
   2   0  24       29.45       27.43      3.83 o 
  -6   1  24        0.78        7.06      1.91 o 
  -5   1  24       24.46       12.33      4.47 o 
  -4   1  24        0.00        3.62      1.37 o 
  -3   1  24        3.55        1.84      1.53 o 
  -2   1  24       12.86       10.01      4.28 o 
  -1   1  24        8.40        5.59      1.63 o 
   0   1  24        0.01        2.09      0.96 o 
   1   1  24       16.45       11.21      2.57 o 
   2   1  24        9.91       14.15      2.44 o 
   3   1  24       11.52       10.06      1.85 o 
  -6   2  24       12.28        5.36      2.96 o 
  -5   2  24        4.86        2.37      2.21 o 
  -4   2  24       16.72       18.71      3.77 o 
  -3   2  24       23.41       27.52      3.60 o 
  -2   2  24       11.14        5.44      1.85 o 
  -1   2  24       39.73       41.85      3.89 o 
   0   2  24        0.62        2.71      1.56 o 
   1   2  24       28.04       21.85      4.04 o 
   2   2  24        2.08        5.78      1.33 o 
  -5   3  24       25.91       22.71      3.58 o 
  -4   3  24        4.38        4.63      2.24 o 
  -3   3  24        2.67        4.12      1.97 o 
  -2   3  24       28.11       31.61      4.84 o 
  -1   3  24        2.90        2.46      1.36 o 
   0   3  24        1.22       -0.13      1.44 o 
   1   3  24        6.34        6.96      1.53 o 
  -3   4  24       28.39       42.75      4.49 o 
  -2   4  24       17.68       15.73      2.76 o 
  -1   4  24        6.47        5.06      1.76 o 
   0   4  24       13.40       25.12      4.18 o 
  -5   0  25        2.28        9.58      3.77 o 
  -3   0  25        0.92        0.95      2.07 o 
  -1   0  25       28.82       23.50      7.95 o 
   1   0  25       23.36       23.83      3.33 o 
  -5   1  25       13.49       13.65      5.96 o 
  -4   1  25       19.49       23.72      3.07 o 
  -3   1  25        1.06        2.76      1.26 o 
  -2   1  25        7.72        7.15      2.18 o 
  -1   1  25        6.26        8.69      2.79 o 
   0   1  25        0.02        1.05      1.07 o 
   1   1  25       20.19       19.54      3.10 o 
  -4   2  25       22.99       29.29      3.32 o 
  -3   2  25       13.67       14.72      2.74 o 
  -2   2  25        3.32        1.75      1.30 o 
  -1   2  25       19.22       13.37      2.90 o 
   0   2  25        0.70        1.12      1.58 o 
                                                 
